# Supplementary material for: Parasitic plants show striking convergence in host preference across angiosperm lineages
Source: Ann Bot. 2025 Jul 14;135(6):1135–46. doi: 10.1093/aob/mcae180 (PMC12259541; doi:10.1093/aob/mcae180)
Supplement: mcae180_suppl_Supplementary_Table_S1 [file mcae180_suppl_supplementary_table_s1.xlsx]

## Sheet: updated_holo
Hatt et al. 2024
Parasitic plants show striking convergence in host preference across angiosperm lineages
Supplementary Data Table S1
Database of host preference for all holoparasitic plants
UNIQUE_ID	Parasite order	Parasite family	Parasite genus	Parasite species	Parasite species with author	Mode of parasitism	Host species	Host species with author	Host genus	Host family	Host order	Host habit	Geography	TDWG Level 2 Region	Record type	Confidence	Reference
A1000	LAMIALES	OROBANCHACEAE	Christisonia	Christisonia bicolor	Christisonia bicolor¬†Gardner	Root Holoparasite	Acanthaceae sp.	Acanthaceae sp.	Acanthaceae	Acanthaceae	Lamiales	unknown	Sri Lanka	Indian Subcontinent	Report in protologue	High	Gardner, 1848
A1001	LAMIALES	OROBANCHACEAE	Christisonia	Christisonia tricolor	Christisonia tricolor¬†Gardner	Root Holoparasite	Acanthaceae sp.	Acanthaceae sp.	Acanthaceae	Acanthaceae	Lamiales	unknown	Sri Lanka	Indian Subcontinent	Report in protologue	High	Gardner, 1848
A1002	LAMIALES	OROBANCHACEAE	Alectra	Alectra orobanchoides	Alectra orobanchoides Benth.	Root Holoparasite	Dicliptera sp.	Dicliptera sp.	Dicliptera	Acanthaceae	Lamiales	shrub	South Africa	Southern Africa	Uncited report in flora	Medium	Visser, 1981
A1003	LAMIALES	OROBANCHACEAE	Alectra	Alectra orobanchoides	Alectra orobanchoides Benth.	Root Holoparasite	Hypoestis sp.	Hypoestis sp.	Hypoestis	Acanthaceae	Lamiales	shrub	South Africa	Southern Africa	Uncited report in flora	Medium	Visser, 1981
A1004	LAMIALES	OROBANCHACEAE	Alectra	Alectra orobanchoides	Alectra orobanchoides Benth.	Root Holoparasite	Justicia sp.	Justicia sp.	Justicia	Acanthaceae	Lamiales	subshrub	South Africa	Southern Africa	Uncited report in flora	Medium	Visser, 1981
A1005	LAMIALES	OROBANCHACEAE	Alectra	Alectra orobanchoides	Alectra orobanchoides Benth.	Root Holoparasite	Phaulopsis sp.	Phaulopsis sp.	Phaulopsis	Acanthaceae	Lamiales	unknown	South Africa	Southern Africa	Uncited report in flora	Medium	Visser, 1981
A1006	LAMIALES	OROBANCHACEAE	Christisonia	Christisonia calcarata	Christisonia calcarata¬†Wight	Root Holoparasite	Strobilanthes callosa	Strobilanthes callosa Nees	Strobilanthes	Acanthaceae	Lamiales	shrub	India	Indian Subcontinent	Online report, host contact not confirmed	Medium	eFlora of India, https://sites.google.com/site/efloraofindia/species/m---z/o/orobanchaceae/christisonia/christisonia-calcarata, Nov 2022
A1007	LAMIALES	OROBANCHACEAE	Gleadovia	Gleadovia banerjiana	Gleadovia banerjiana Deb	Root Holoparasite	Strobilanthes discolor	Strobilanthes discolor T.Anderson	Strobilanthes	Acanthaceae	Lamiales	subshrub	India	Indian Subcontinent	Herbarium specimen label note, host not present	Medium	Deb 2247A [CAL] (cited in Deb, 1957)
A1008	LAMIALES	OROBANCHACEAE	Christisonia	Christisonia bicolor	Christisonia bicolor¬†Gardner	Root Holoparasite	Strobilanthes heyneana	Strobilanthes heyneana Nees	Strobilanthes	Acanthaceae	Lamiales	subshrub	India	Indian Subcontinent	Uncited report in flora	Medium	Flora of Peninsular India, http://flora-peninsula-indica.ces.iisc.ac.in/herbsheet.php?id=6940&cat=7, Nov 2022
A1009	LAMIALES	OROBANCHACEAE	Christisonia	Christisonia mira	Christisonia mira¬†J.Mathew	Root Holoparasite	Strobilanthes lurida	Strobilanthes lurida Wight	Strobilanthes	Acanthaceae	Lamiales	shrub	India	Indian Subcontinent	Report in protologue	High	Mathew & George, 2015
A1010	LAMIALES	OROBANCHACEAE	Christisonia	Christisonia tomentosa	Christisonia tomentosa¬†J.Mathew & Kad.V.George	Root Holoparasite	Strobilanthes lurida	Strobilanthes lurida Wight	Strobilanthes	Acanthaceae	Lamiales	shrub	India	Indian Subcontinent	Report in protologue	High	Mathew & George, 2015
A1011	SANTALALES	BALANOPHORACEAE	Balanophora	Balanophora elongata	Balanophora elongata¬†Blume	Root Holoparasite	Strobilanthes sp.	Strobilanthes sp.	Strobilanthes	Acanthaceae	Lamiales	shrub	Unknown	NA	Uncited reference in monograph, likely from herbarium specimen	Medium	Hansen, 1972
A1012	LAMIALES	OROBANCHACEAE	Aeginetia	Aeginetia flava	Aeginetia flava J.Parn.	Root Holoparasite	Strobilanthes sp.	Strobilanthes sp.	Strobilanthes	Acanthaceae	Lamiales	shrub	Thailand	Indo-China	Report in study that confirmed host contact	High	Parnell, 2012
A1013	LAMIALES	OROBANCHACEAE	Christisonia	Christisonia calcarata	Christisonia calcarata¬†Wight	Root Holoparasite	Strobilanthes sp.	Strobilanthes sp.	Strobilanthes	Acanthaceae	Lamiales	shrub	India	Indian Subcontinent	Report in study that confirmed host contact	High	Nandikar et al., 2013
A1014	LAMIALES	OROBANCHACEAE	Christisonia	Christisonia flammea	Christisonia flammea¬†Sedgw.	Root Holoparasite	Strobilanthes sp.	Strobilanthes sp.	Strobilanthes	Acanthaceae	Lamiales	shrub	India	Indian Subcontinent	Report in protologue	High	Sedgwick, 1921
A1015	LAMIALES	OROBANCHACEAE	Christisonia	Christisonia neilgherrica	Christisonia neilgherrica Gardner	Root Holoparasite	Strobilanthes sp.	Strobilanthes sp.	Strobilanthes	Acanthaceae	Lamiales	shrub	Unknown	NA	Uncited report in flora	Medium	Beck, 1930
A1016	LAMIALES	OROBANCHACEAE	Christisonia	Christisonia subacaulis	Christisonia subacaulis¬†(Benth.) Gardner	Root Holoparasite	Strobilanthes sp.	Strobilanthes sp.	Strobilanthes	Acanthaceae	Lamiales	shrub	Sri Lanka	Indian Subcontinent	Amateur online report, host contact not confirmed	Low	Flickr, https://www.flickr.com/photos/wildside-photography/10215947573, Nov 2022
A1017	LAMIALES	OROBANCHACEAE	Gleadovia	Gleadovia konyakianorum	Gleadovia konyakianorum Odyuo, D.K.Roy & Aver.	Root Holoparasite	Strobilanthes sp.	Strobilanthes sp.	Strobilanthes	Acanthaceae	Lamiales	shrub	India	Indian Subcontinent	Report in protologue	High	Odyuo et al., 2017
A1018	LAMIALES	OROBANCHACEAE	Lathraea	Lathraea clandestina	Lathraea clandestina L.	Root Holoparasite	Sambucus nigra	Sambucus nigra L.	Sambucus	Adoxaceae	Dipsacales	smalltree	Europe	Southwestern Europe	Report in study that confirmed host contact	High	Cresta & Mariotti, 1993
A1019	LAMIALES	OROBANCHACEAE	Harveya	Harveya purpurea	Harveya purpurea¬†subsp. purpurea	Root Holoparasite	Erepsia ramosa	Erepsia ramosa L.	Erepsia	Aizoaceae	Caryophyllales	subshrub	South Africa	Southern Africa	Herbarium specimen label note, host not present	Medium	Liede 16002 [MO]
A1020	LAMIALES	OROBANCHACEAE	Cistanche	Cistanche lutea	Cistanche lutea¬†(Desf.) Hoffmanns. & Link	Root Holoparasite	Amaranthaceae sp.	Amaranthaceae sp.	Amaranthaceae	Amaranthaceae	Caryophyllales	shrub	Unknown	NA	Uncited report in flora	Medium	Jafri, 1978
A1021	LAMIALES	OROBANCHACEAE	Cistanche	Cistanche ridgewayana	Cistanche ridgewayana¬†Aitch. & Hemsl.	Root Holoparasite	Amaranthaceae sp.	Amaranthaceae sp.	Amaranthaceae	Amaranthaceae	Caryophyllales	shrub	Afghanistan	Western Asia	Herbarium specimen label note, host not present	Medium	Rechinger 34226 [E]
A1022	LAMIALES	OROBANCHACEAE	Cistanche	Cistanche tinctoria	Cistanche tinctoria (Forssk.) Deflers	Root Holoparasite	Amaranthaceae sp.	Amaranthaceae sp.	Amaranthaceae	Amaranthaceae	Caryophyllales	shrub	Unknown	NA	Uncited report in flora	Medium	Beck, 1930
A1023	LAMIALES	OROBANCHACEAE	Cistanche	Cistanche violacea	Cistanche violacea¬†(Desf.) Hoffmanns. & Link	Root Holoparasite	Anabasis aretioides	Anabasis aretioides Bunge	Anabasis	Amaranthaceae	Caryophyllales	subshrub	Algeria & Morocco	Northern Africa	Uncited report in flora	Medium	Maire, 1936
A1024	LAMIALES	OROBANCHACEAE	Cistanche	Cistanche violacea	Cistanche violacea¬†(Desf.) Hoffmanns. & Link	Root Holoparasite	Anabasis articulata	Anabasis articulata (Forssk.) Moq.	Anabasis	Amaranthaceae	Caryophyllales	subshrub	Israel, W Negev	Western Asia	Uncited report in flora	Medium	Flora of Israel online, https://flora.org.il/en/plants/cisvio/, Nov 2022
A1025	LAMIALES	OROBANCHACEAE	Cistanche	Cistanche salsa	Cistanche salsa¬†(C.A.Mey.) Beck	Root Holoparasite	Anabasis creacea	Anabasis creacea Pall.	Anabasis	Amaranthaceae	Caryophyllales	subshrub	Russia	Eastern Europe	Uncited report in flora	Medium	Novopokrovskij & Tzvelev, 1958
A1026	LAMIALES	OROBANCHACEAE	Cistanche	Cistanche lutea	Cistanche lutea¬†(Desf.) Hoffmanns. & Link	Root Holoparasite	Anabasis prostrata	Anabasis prostrata Pomel	Anabasis	Amaranthaceae	Caryophyllales	subshrub	Unknown	NA	Uncited report in flora	Medium	Jafri, 1978
A1027	LAMIALES	OROBANCHACEAE	Cistanche	Cistanche salsa	Cistanche salsa¬†(C.A.Mey.) Beck	Root Holoparasite	Anabasis salsa	Anabasis salsa (Ledeb.) Benth. ex Volkens	Anabasis	Amaranthaceae	Caryophyllales	subshrub	Russia	Eastern Europe	Uncited report in flora	Medium	Novopokrovskij & Tzvelev, 1958
A1028	LAMIALES	OROBANCHACEAE	Cistanche	Cistanche salsa	Cistanche salsa¬†(C.A.Mey.) Beck	Root Holoparasite	Anabasis sp.	Anabasis sp.	Anabasis	Amaranthaceae	Caryophyllales	subshrub	China	China	Uncited report in flora	Medium	Peng & Wang, 1996
A1029	LAMIALES	OROBANCHACEAE	Cistanche	Cistanche salsa	Cistanche salsa¬†(C.A.Mey.) Beck	Root Holoparasite	Anabasis sp.	Anabasis sp.	Anabasis	Amaranthaceae	Caryophyllales	subshrub	Iran	Western Asia	Uncited report in flora	Medium	Mehrvarz & Shavvon, 2008
A1030	SAXIFRAGALES	CYNOMORIACEAE	Cynomorium	Cynomorium coccineum	Cynomorium coccineum L.	Root Holoparasite	Arthrocaulon macrostachyum	Arthrocaulon macrostachyum (Moric.) Piirainen & G.Kadereit	Arthrocaulon	Amaranthaceae	Caryophyllales	shrub	Egypt	Northern Africa	Report in study that confirmed host contact	High	Hegazy & Fahmy, 1999
A1031	LAMIALES	OROBANCHACEAE	Cistanche	Cistanche phelypaea	Cistanche phelypaea¬†(L.) Cout.	Root Holoparasite	Arthrocaulon macrostachyum	Arthrocaulon macrostachyum (Moric.) Piirainen & G.Kadereit	Arthrocaulon	Amaranthaceae	Caryophyllales	shrub	Unknown	NA	Online report, host contact not confirmed	Medium	Annotated Checklist of Host Plants of Orobanchaceae, accessed Nov 2022
A1032	LAMIALES	OROBANCHACEAE	Cistanche	Cistanche tinctoria	Cistanche tinctoria (Forssk.) Deflers	Root Holoparasite	Arthrocaulon macrostachyum	Arthrocaulon macrostachyum (Moric.) Piirainen & G.Kadereit	Arthrocaulon	Amaranthaceae	Caryophyllales	shrub	Qatar	Arabian Peninsula	Uncited report in flora	Medium	Sargeev, Flora of Qatar, https://www.floraofqatar.com/cistanche_tubulosa.htm, Nov 2022
A1033	LAMIALES	OROBANCHACEAE	Cistanche	Cistanche salsa	Cistanche salsa¬†(C.A.Mey.) Beck	Root Holoparasite	Atriplex cana	Atriplex cana Ledeb.	Atriplex	Amaranthaceae	Caryophyllales	subshrub	Kazakhstan	Middle Asia	Online report, host contact not confirmed	Medium	Plantarium, https://www.plantarium.ru/page/image/id/641447.html, Nov 2022
A1034	LAMIALES	OROBANCHACEAE	Cistanche	Cistanche salsa	Cistanche salsa¬†(C.A.Mey.) Beck	Root Holoparasite	Atriplex cana	Atriplex cana Ledeb.	Atriplex	Amaranthaceae	Caryophyllales	subshrub	Kazakhstan	Middle Asia	Uncited report in flora	Medium	Novopokrovskij & Tzvelev, 1958
A1035	LAMIALES	OROBANCHACEAE	Cistanche	Cistanche mauritanica	Cistanche mauritanica¬†(Coss. & Durieu) Beck	Root Holoparasite	Atriplex glauca	Atriplex glauca L.	Atriplex	Amaranthaceae	Caryophyllales	shrub	Morocco	Northern Africa	Uncited report in flora	Medium	Sennen ex Jahandiez & Maire, 1934
A1036	SAXIFRAGALES	CYNOMORIACEAE	Cynomorium	Cynomorium coccineum	Cynomorium coccineum L.	Root Holoparasite	Atriplex halimus	Atriplex halimus L.	Atriplex	Amaranthaceae	Caryophyllales	shrub	Mediterranean	Southeastern Europe	Uncited report in flora	Medium	J√§ger et al., 1985
A1037	LAMIALES	OROBANCHACEAE	Cistanche	Cistanche mauritanica	Cistanche mauritanica¬†(Coss. & Durieu) Beck	Root Holoparasite	Atriplex halimus	Atriplex halimus L.	Atriplex	Amaranthaceae	Caryophyllales	shrub	Algeria	Northern Africa	Herbarium specimen label note, host not present	Medium	Durieu s.n. [P]
A1038	LAMIALES	OROBANCHACEAE	Cistanche	Cistanche mauritanica	Cistanche mauritanica¬†(Coss. & Durieu) Beck	Root Holoparasite	Atriplex halimus	Atriplex halimus L.	Atriplex	Amaranthaceae	Caryophyllales	shrub	Algeria	Northern Africa	Herbarium specimen label note, host not present	Medium	Maire s.n. [P]
A1039	LAMIALES	OROBANCHACEAE	Cistanche	Cistanche tinctoria	Cistanche tinctoria (Forssk.) Deflers	Root Holoparasite	Atriplex halimus	Atriplex halimus L.	Atriplex	Amaranthaceae	Caryophyllales	shrub	Unknown	NA	Uncited report in flora	Medium	Edmondson, 1980
A1040	LAMIALES	OROBANCHACEAE	Cistanche	Cistanche tinctoria	Cistanche tinctoria (Forssk.) Deflers	Root Holoparasite	Atriplex halimus	Atriplex halimus L.	Atriplex	Amaranthaceae	Caryophyllales	shrub	Unknown	NA	Uncited report in flora	Medium	Feinbrun-Dothan, 1978
A1041	LAMIALES	OROBANCHACEAE	Cistanche	Cistanche violacea	Cistanche violacea¬†(Desf.) Hoffmanns. & Link	Root Holoparasite	Atriplex halimus	Atriplex halimus L.	Atriplex	Amaranthaceae	Caryophyllales	shrub	Israel, Dead Sea	Western Asia	Uncited report in flora	Medium	Flora of Israel online, https://flora.org.il/en/plants/cisvio/, Nov 2022
A1042	LAMIALES	OROBANCHACEAE	Phelipanche	Phelipanche reuteriana	Phelipanche reuteriana (Rchb. fil.) Carl√≥n, G. G√≥mez, M. La√≠nz, Moreno Mor., √ì. S√°nchez & Schneew.	Root Holoparasite	Atriplex halimus	Atriplex halimus L.	Atriplex	Amaranthaceae	Caryophyllales	shrub	Algeria	Northern Africa	Herbarium specimen label note, host not present	Medium	MPU059347 [MPU]
A1043	SAXIFRAGALES	CYNOMORIACEAE	Cynomorium	Cynomorium coccineum	Cynomorium coccineum L.	Root Holoparasite	Atriplex portulacoides	Atriplex portulacoides L.	Atriplex	Amaranthaceae	Caryophyllales	shrub	Italy	Southeastern Europe	Report in study by expert	High	Cusimano & Renner, 2019
A1044	SAXIFRAGALES	CYNOMORIACEAE	Cynomorium	Cynomorium coccineum	Cynomorium coccineum L.	Root Holoparasite	Atriplex portulacoides	Atriplex portulacoides L.	Atriplex	Amaranthaceae	Caryophyllales	shrub	Italy	Southeastern Europe	Report in study, pre 1875	Medium	Weddell, 1860
A1045	SAXIFRAGALES	CYNOMORIACEAE	Cynomorium	Cynomorium coccineum	Cynomorium coccineum L.	Root Holoparasite	Atriplex sp.	Atriplex sp.	Atriplex	Amaranthaceae	Caryophyllales	shrub	Mediterranean	Southeastern Europe	Uncited report in flora	Medium	J√§ger et al., 1985 (as Obione)
A1046	SAXIFRAGALES	CYNOMORIACEAE	Cynomorium	Cynomorium coccineum	Cynomorium coccineum L.	Root Holoparasite	Atriplex sp.	Atriplex sp.	Atriplex	Amaranthaceae	Caryophyllales	shrub	Mediterranean	Southeastern Europe	Uncited report in flora	Medium	Castroveijo, 1997
A1047	LAMIALES	OROBANCHACEAE	Aphyllon	Aphyllon corymbosum	Aphyllon corymbosum (Rydb.) A.C. Schneid.	Root Holoparasite	Atriplex sp.	Atriplex sp.	Atriplex	Amaranthaceae	Caryophyllales	shrub	North America	Southwestern U.S.A.	Uncited report in flora, infrequent host	Medium	Flora of North America, http://floranorthamerica.org/Orobanche_corymbosa, Nov 2022
A1048	SAXIFRAGALES	CYNOMORIACEAE	Cynomorium	Cynomorium coccineum	Cynomorium coccineum L.	Root Holoparasite	Atriplex turcomanica	Atriplex turcomanica (Moq.) Boiss.	Atriplex	Amaranthaceae	Caryophyllales	shrub	Jordan	Western Asia	Report in study that confirmed host contact	High	Qasem, 2011 (as Atriplex leucoclada)
A1049	LAMIALES	OROBANCHACEAE	Cistanche	Cistanche salsa	Cistanche salsa¬†(C.A.Mey.) Beck	Root Holoparasite	Atriplex verrucifera	Atriplex verrucifera M.Bieb.	Atriplex	Amaranthaceae	Caryophyllales	shrub	Russia	Eastern Europe	Uncited report in flora	Medium	Novopokrovskij & Tzvelev, 1958
A1050	LAMIALES	OROBANCHACEAE	Phelipanche	Phelipanche camphorosmae	Phelipanche camphorosmae Carl√≥n, G. G√≥mez, M. La√≠nz, Moreno Mor., √ì. S√°nchez & Schneew.	Root Holoparasite	Bassia prostrata	Bassia prostrata (L.) Beck	Bassia	Amaranthaceae	Caryophyllales	shrub	Unknown	NA	Uncited report in flora	Medium	Annotated Checklist of Host Plants of Orobanchaceae, accessed Nov 2022
A1051	LAMIALES	OROBANCHACEAE	Phelipanche	Phelipanche kelleri	Phelipanche kelleri (Novopokr.) Soj√°k	Root Holoparasite	Bassia prostrata	Bassia prostrata (L.) Beck	Bassia	Amaranthaceae	Caryophyllales	shrub	China	China	Uncited report in flora	Medium	Zhiyun & Tzvelev, 1998 (as Kochia prostrata (L.) Schrader on Orobanche kelleri)
A1052	SAXIFRAGALES	CYNOMORIACEAE	Cynomorium	Cynomorium coccineum	Cynomorium coccineum L.	Root Holoparasite	Bassia sp.	Bassia sp.	Bassia	Amaranthaceae	Caryophyllales	shrub	Mediterranean	Southeastern Europe	Uncited report in flora	Medium	J√§ger et al., 1985 (as Chenolea)
A1053	LAMIALES	OROBANCHACEAE	Cistanche	Cistanche salsa	Cistanche salsa¬†(C.A.Mey.) Beck	Root Holoparasite	Bassia sp.	Bassia sp.	Bassia	Amaranthaceae	Caryophyllales	shrub	Turkey	Western Asia	Herbarium specimen label note, host not present	Medium	Davis, Dodds & √áetik 18709 [E]
A1054	LAMIALES	OROBANCHACEAE	Cistanche	Cistanche lutea	Cistanche lutea¬†(Desf.) Hoffmanns. & Link	Root Holoparasite	Bassia tomentosa	Bassia tomentosa (Lowe) Maire & Weiller	Bassia	Amaranthaceae	Caryophyllales	shrub	Unknown	NA	Uncited report in flora	Medium	Jafri, 1978
A1055	LAMIALES	OROBANCHACEAE	Phelipanche	Phelipanche camphorosmae	Phelipanche camphorosmae Carl√≥n, G. G√≥mez, M. La√≠nz, Moreno Mor., √ì. S√°nchez & Schneew.	Root Holoparasite	Camphorosma monspeliaca	Camphorosma monspeliaca L.	Camphorosma	Amaranthaceae	Caryophyllales	subshrub	Unknown	NA	Report in protologue	High	Carl√≥n et al., 2008
A1056	LAMIALES	OROBANCHACEAE	Phelipanche	Phelipanche camphorosmae	Phelipanche camphorosmae Carl√≥n, G. G√≥mez, M. La√≠nz, Moreno Mor., √ì. S√°nchez & Schneew.	Root Holoparasite	Camphorosma monspeliaca	Camphorosma monspeliaca L.	Camphorosma	Amaranthaceae	Caryophyllales	subshrub	Unknown	NA	Uncited report in flora	Medium	Guardiola et al., 2016
A1057	LAMIALES	OROBANCHACEAE	Cistanche	Cistanche armena	Cistanche armena¬†(K.Koch) M.V.Agab.	Root Holoparasite	Caroxylon dendroides	Caroxylon dendroides (Pall.) Tzvelev	Caroxylon	Amaranthaceae	Caryophyllales	subshrub	Transcaucassus	Caucasus	Uncited report in flora	Medium	Aghababyan, 2013
A1058	LAMIALES	OROBANCHACEAE	Cistanche	Cistanche armena	Cistanche armena¬†(K.Koch) M.V.Agab.	Root Holoparasite	Caroxylon dendroides	Caroxylon dendroides (Pall.) Tzvelev	Caroxylon	Amaranthaceae	Caryophyllales	subshrub	Transcaucassus	Caucasus	Uncited report in flora	Medium	Piwowarczyk & al. 2019
A1059	LAMIALES	OROBANCHACEAE	Cistanche	Cistanche lutea	Cistanche lutea¬†(Desf.) Hoffmanns. & Link	Root Holoparasite	Caroxylon genistoides	Caroxylon genistoides (Juss. ex Poir.) Pau	Caroxylon	Amaranthaceae	Caryophyllales	subshrub	Unknown	NA	Uncited report in flora	Medium	Jafri, 1978
A1060	LAMIALES	OROBANCHACEAE	Cistanche	Cistanche sinensis	Cistanche sinensis¬†Beck	Root Holoparasite	Caroxylon passerinum	Caroxylon passerinum (Bunge) Akhani & Roalso	Caroxylon	Amaranthaceae	Caryophyllales	subshrub	China	China	Uncited report in flora	Medium	Xin, 1992
A1061	LAMIALES	OROBANCHACEAE	Cistanche	Cistanche salsa	Cistanche salsa¬†(C.A.Mey.) Beck	Root Holoparasite	Caroxylon passerinum	Caroxylon passerinum (Bunge) Akhani & Roalson	Caroxylon	Amaranthaceae	Caryophyllales	subshrub	China	China	Report in study that confirmed host contact	High	Tu et al., 1994
A1062	LAMIALES	OROBANCHACEAE	Cistanche	Cistanche salsa	Cistanche salsa¬†(C.A.Mey.) Beck	Root Holoparasite	Caroxylon passerinum	Caroxylon passerinum (Bunge) Akhani & Roalson	Caroxylon	Amaranthaceae	Caryophyllales	subshrub	China	China	Uncited report in flora	Medium	Zhang, 1990
A1063	SAXIFRAGALES	CYNOMORIACEAE	Cynomorium	Cynomorium coccineum	Cynomorium coccineum L.	Root Holoparasite	Caroxylon vermiculata	Caroxylon vermiculata (L.) Akhani & Roalson	Caroxylon	Amaranthaceae	Caryophyllales	subshrub	Jordan	Western Asia	Report in study that confirmed host contact	High	Qasem, 2011
A1064	SAXIFRAGALES	CYNOMORIACEAE	Cynomorium	Cynomorium coccineum	Cynomorium coccineum L.	Root Holoparasite	Caroxylon vermiculata	Caroxylon vermiculata (L.) Akhani & Roalson	Caroxylon	Amaranthaceae	Caryophyllales	subshrub	Mediterranean	Southeastern Europe	Report in study, pre 1875	Medium	Weddell, 1860
A1065	LAMIALES	OROBANCHACEAE	Aphyllon	Aphyllon parishii	Aphyllon parishii subsp. brachylobum (Heckard) A.C. Schneid.	Root Holoparasite	Extriplex californica	Extriplex californica (Moq.) E.H.Zacharias	Extriplex	Amaranthaceae	Caryophyllales	subshrub	USA	Southwestern U.S.A.	Herbarium specimen label note, host not present	Medium	Philbrick B65-1562 [UC]
A1066	LAMIALES	OROBANCHACEAE	Cistanche	Cistanche armena	Cistanche armena¬†(K.Koch) M.V.Agab.	Root Holoparasite	Halostachys caspica	Halostachys caspica (M.Bieb.) C.A.Mey.	Halostachys	Amaranthaceae	Caryophyllales	shrub	Transcaucassus	Caucasus	Uncited report in flora	Medium	Aghababyan, 2013
A1067	LAMIALES	OROBANCHACEAE	Cistanche	Cistanche deserticola	Cistanche deserticola¬†Ma	Root Holoparasite	Haloxylon ammodendron	Haloxylon ammodendron (C.A.Mey.) Bunge ex Fenzl	Haloxylon	Amaranthaceae	Caryophyllales	shrub	China	China	Herbarium specimen label note, host not present	Medium	ËçØÊ£ÄÊâÄÈááÈõÜÁªÑ 011 [PE]
A1068	SAXIFRAGALES	CYNOMORIACEAE	Cynomorium	Cynomorium coccineum	Cynomorium coccineum L.	Root Holoparasite	Haloxylon persicum	Haloxylon persicum Bunge	Haloxylon	Amaranthaceae	Caryophyllales	shrub	Jordan	Western Asia	Report in study that confirmed host contact	High	Qasem, 2011
A1069	LAMIALES	OROBANCHACEAE	Cistanche	Cistanche deserticola	Cistanche deserticola¬†Ma	Root Holoparasite	Haloxylon persicum	Haloxylon persicum Bunge	Haloxylon	Amaranthaceae	Caryophyllales	shrub	China	China	Uncited report in flora	Medium	Zhang, 1990
A1070	LAMIALES	OROBANCHACEAE	Cistanche	Cistanche deserticola	Cistanche deserticola¬†Ma	Root Holoparasite	Haloxylon persicum	Haloxylon persicum Bunge	Haloxylon	Amaranthaceae	Caryophyllales	shrub	China	China	Uncited report in flora	Medium	Peng & Wang, 1996
A1071	LAMIALES	OROBANCHACEAE	Cistanche	Cistanche deserticola	Cistanche deserticola¬†Ma	Root Holoparasite	Haloxylon persicum	Haloxylon persicum Bunge	Haloxylon	Amaranthaceae	Caryophyllales	shrub	China	China	Uncited report in flora	Medium	Shen et al., 2019
A1072	LAMIALES	OROBANCHACEAE	Cistanche	Cistanche fissa	Cistanche fissa¬†(C.A.Mey.) Beck	Root Holoparasite	Haloxylon salicornicum	Haloxylon salicornicum (Moq.) Bunge ex Boiss.	Haloxylon	Amaranthaceae	Caryophyllales	shrub	Israel	Western Asia	Online report, host contact not confirmed	Medium	Ben-Natan & Fragman-Sapir, 2020
A1073	LAMIALES	OROBANCHACEAE	Cistanche	Cistanche lutea	Cistanche lutea¬†(Desf.) Hoffmanns. & Link	Root Holoparasite	Haloxylon salicornicum	Haloxylon salicornicum (Moq.) Bunge ex Boiss.	Haloxylon	Amaranthaceae	Caryophyllales	shrub	Unknown	NA	Uncited report in flora	Medium	Jafri, 1978
A1074	LAMIALES	OROBANCHACEAE	Phelipanche	Phelipanche reuteriana	Phelipanche reuteriana (Rchb. fil.) Carl√≥n, G. G√≥mez, M. La√≠nz, Moreno Mor., √ì. S√°nchez & Schneew.	Root Holoparasite	Haloxylon scoparium	Haloxylon scoparium Pomel.	Haloxylon	Amaranthaceae	Caryophyllales	subshrub	Morocco	Northern Africa	Herbarium specimen label note, host not present	Medium	MPU090198 [MPU]
A1075	LAMIALES	OROBANCHACEAE	Cistanche	Cistanche lanzhouensis	Cistanche lanzhouensis¬†Z.Y.Zhang	Root Holoparasite	Haloxylon sp.	Haloxylon sp.	Haloxylon	Amaranthaceae	Caryophyllales	subshrub	Mongolia	Mongolia	Uncited report in flora	Medium	Grubov, 2001 in FloraGREIF - Virtual Flora of Mongolia
A1076	LAMIALES	OROBANCHACEAE	Cistanche	Cistanche trivalvis	Cistanche trivalvis¬†(Trautv.) Korsh.	Root Holoparasite	Haloxylon sp.	Haloxylon sp.	Haloxylon	Amaranthaceae	Caryophyllales	subshrub	Russia	Eastern Europe	Uncited report in flora	Medium	Novopokrovskij & Tzvelev, 1958
A1077	LAMIALES	OROBANCHACEAE	Phelipanche	Phelipanche penduliflora	Phelipanche penduliflora (Gilli) Holub	Root Holoparasite	Haloxylon sp.	Haloxylon sp.	Haloxylon	Amaranthaceae	Caryophyllales	subshrub	Iran	Western Asia	Herbarium specimen label note, host not present	Medium	Leonard 57446 [K], [K000061371]
A1078	LAMIALES	OROBANCHACEAE	Cistanche	Cistanche violacea	Cistanche violacea¬†(Desf.) Hoffmanns. & Link	Root Holoparasite	Hammada articulata	Hammada articulata (Moq.) O. Bol√≤s & Vigo	Hammada	Amaranthaceae	Caryophyllales	shrub	Libya	Northern Africa	Herbarium specimen label note, host not present	Medium	Davis 49622 [E]
A1079	LAMIALES	OROBANCHACEAE	Cistanche	Cistanche violacea	Cistanche violacea¬†(Desf.) Hoffmanns. & Link	Root Holoparasite	Hammada articulata	Hammada articulata (Moq.) O. Bol√≤s & Vigo	Hammada	Amaranthaceae	Caryophyllales	shrub	Morocco	Northern Africa	Herbarium specimen label note, host not present	Medium	Maire s.n. [P]
A1080	LAMIALES	OROBANCHACEAE	Cistanche	Cistanche violacea	Cistanche violacea¬†(Desf.) Hoffmanns. & Link	Root Holoparasite	Hammada articulata	Hammada articulata (Moq.) O. Bol√≤s & Vigo	Hammada	Amaranthaceae	Caryophyllales	shrub	Morocco	Northern Africa	Uncited report in flora	Medium	Jahandiez & Maire, 1934
A1081	LAMIALES	OROBANCHACEAE	Cistanche	Cistanche violacea	Cistanche violacea¬†(Desf.) Hoffmanns. & Link	Root Holoparasite	Hammada articulata	Hammada articulata (Moq.) O. Bol√≤s & Vigo	Hammada	Amaranthaceae	Caryophyllales	shrub	Unknown	NA	Uncited report in flora	Medium	Jafri, 1978
A1082	LAMIALES	OROBANCHACEAE	Cistanche	Cistanche salsa	Cistanche salsa¬†(C.A.Mey.) Beck	Root Holoparasite	Kalidium caspicum	Kalidium caspicum (L.) Ung.-Sternb.	Kalidium	Amaranthaceae	Caryophyllales	subshrub	Russia	Eastern Europe	Uncited report in flora	Medium	Novopokrovskij & Tzvelev, 1958
A1083	LAMIALES	OROBANCHACEAE	Cistanche	Cistanche salsa	Cistanche salsa¬†(C.A.Mey.) Beck	Root Holoparasite	Kalidium cuspidatum	Kalidium cuspidatum (Ung.-Sternb.) Grubov	Kalidium	Amaranthaceae	Caryophyllales	subshrub	China	China	Uncited report in flora	Medium	Zhang, 1990
A1084	LAMIALES	OROBANCHACEAE	Cistanche	Cistanche salsa	Cistanche salsa¬†(C.A.Mey.) Beck	Root Holoparasite	Kalidium foliatum	Kalidium foliatum (Pall.) Moq.	Kalidium	Amaranthaceae	Caryophyllales	subshrub	China	China	Uncited report in flora	Medium	Zhang, 1990
A1085	LAMIALES	OROBANCHACEAE	Cistanche	Cistanche salsa	Cistanche salsa¬†(C.A.Mey.) Beck	Root Holoparasite	Kalidium gracile	Kalidium gracile Fenzl	Kalidium	Amaranthaceae	Caryophyllales	subshrub	China	China	Uncited report in flora	Medium	Zhang, 1990
A1086	LAMIALES	OROBANCHACEAE	Cistanche	Cistanche salsa	Cistanche salsa¬†(C.A.Mey.) Beck	Root Holoparasite	Kalidium sp.	Kalidium sp.	Kalidium	Amaranthaceae	Caryophyllales	subshrub	China	China	Uncited report in flora	Medium	Zhang, 1990
A1087	LAMIALES	OROBANCHACEAE	Cistanche	Cistanche salsa	Cistanche salsa¬†(C.A.Mey.) Beck	Root Holoparasite	Kalidium sp.	Kalidium sp.	Kalidium	Amaranthaceae	Caryophyllales	subshrub	China	China	Uncited report in flora	Medium	Peng & Wang, 1996
A1088	LAMIALES	OROBANCHACEAE	Cistanche	Cistanche fissa	Cistanche fissa¬†(C.A.Mey.) Beck	Root Holoparasite	Kaviria aucheri	Kaviria aucheri (Moq.) Akhani	Kaviria	Amaranthaceae	Caryophyllales	subshrub	Turkmenistan	Middle Asia	Herbarium specimen label note, host not present	Medium	Piwowarczyk s.n. [LE]
A1089	LAMIALES	OROBANCHACEAE	Cistanche	Cistanche ridgewayana	Cistanche ridgewayana¬†Aitch. & Hemsl.	Root Holoparasite	Kaviria aucheri	Kaviria aucheri (Moq.) Akhani	Kaviria	Amaranthaceae	Caryophyllales	subshrub	Turkmenistan	Middle Asia	Online report, host contact not confirmed	Medium	Plantarium, https://www.plantarium.ru/page/image/id/433844.html, Nov 2022
A1090	LAMIALES	OROBANCHACEAE	Cistanche	Cistanche violacea	Cistanche violacea¬†(Desf.) Hoffmanns. & Link	Root Holoparasite	Noaea mucronata	Noaea mucronata (Forssk.) Asch. & Schweinf.	Noaea	Amaranthaceae	Caryophyllales	subshrub	Israel, W Negev	Western Asia	Uncited report in flora	Medium	Flora of Israel online, https://flora.org.il/en/plants/cisvio/, Nov 2022
A1091	LAMIALES	OROBANCHACEAE	Cistanche	Cistanche phelypaea	Cistanche phelypaea¬†(L.) Cout.	Root Holoparasite	Salicornia fruticosa	Salicornia fruticosa (L.) L.	Salicornia	Amaranthaceae	Caryophyllales	shrub	Unknown	NA	Online report, host contact not confirmed	Medium	Annotated Checklist of Host Plants of Orobanchaceae, accessed Nov 2022
A1092	SAXIFRAGALES	CYNOMORIACEAE	Cynomorium	Cynomorium coccineum	Cynomorium coccineum L.	Root Holoparasite	Salicornia sp.	Salicornia sp.	Salicornia	Amaranthaceae	Caryophyllales	shrub	Mediterranean	Southeastern Europe	Uncited report in flora	Medium	J√§ger et al., 1985 (as Arthrocnemum)
A1093	PIPERALES	HYDNORACEAE	Prosopanche	Prosopanche bonacinae	Prosopanche bonacinae Speg.	Root Holoparasite	Salicornia sp.	Salicornia sp.	Salicornia	Amaranthaceae	Caryophyllales	shrub	Argentina	Southern South America	Uncited report in flora	Medium	Macloskie, 1906
A1094	SAXIFRAGALES	CYNOMORIACEAE	Cynomorium	Cynomorium coccineum	Cynomorium coccineum L.	Root Holoparasite	Salsola montana	Salsola montana Livt.	Salsola	Amaranthaceae	Caryophyllales	subshrub	Iran	Western Asia	Report in study that confirmed host contact	High	Cusimano & Renner, 2019
A1095	SAXIFRAGALES	CYNOMORIACEAE	Cynomorium	Cynomorium coccineum	Cynomorium coccineum L.	Root Holoparasite	Salsola sp.	Salsola sp.	Salsola	Amaranthaceae	Caryophyllales	subshrub	China	China	Uncited report in flora	Medium	J√§ger et al., 1985
A1096	SAXIFRAGALES	CYNOMORIACEAE	Cynomorium	Cynomorium coccineum	Cynomorium coccineum L.	Root Holoparasite	Salsola sp.	Salsola sp.	Salsola	Amaranthaceae	Caryophyllales	subshrub	Iran	Western Asia	Uncited report in flora	Medium	Castroveijo, 1997
A1097	SAXIFRAGALES	CYNOMORIACEAE	Cynomorium	Cynomorium coccineum	Cynomorium coccineum L.	Root Holoparasite	Salsola sp.	Salsola sp.	Salsola	Amaranthaceae	Caryophyllales	subshrub	Mediterranean	Southeastern Europe	Uncited report in flora	Medium	Chen & Funston, 2007
A1098	LAMIALES	OROBANCHACEAE	Cistanche	Cistanche ridgewayana	Cistanche ridgewayana¬†Aitch. & Hemsl.	Root Holoparasite	Salsola sp.	Salsola sp.	Salsola	Amaranthaceae	Caryophyllales	subshrub	Iran	Western Asia	Herbarium specimen label note, host not present	Medium	Bornm√ºller 3907 [B]
A1099	LAMIALES	OROBANCHACEAE	Cistanche	Cistanche tinctoria	Cistanche tinctoria (Forssk.) Deflers	Root Holoparasite	Salsola sp.	Salsola sp.	Salsola	Amaranthaceae	Caryophyllales	subshrub	Unknown	NA	Uncited report in flora	Medium	Schiman-Czeika, 1964
A1100	LAMIALES	OROBANCHACEAE	Aphyllon	Aphyllon corymbosum	Aphyllon corymbosum (Rydb.) A.C. Schneid.	Root Holoparasite	Sarcobatus sp.	Sarcobatus sp.	Sarcobatus	Amaranthaceae	Caryophyllales	shrub	North America	Southwestern U.S.A.	Uncited report in flora, infrequent host	Medium	Flora of North America, http://floranorthamerica.org/Orobanche_corymbosa, Nov 2022
A1101	LAMIALES	OROBANCHACEAE	Cistanche	Cistanche mauritanica	Cistanche mauritanica¬†(Coss. & Durieu) Beck	Root Holoparasite	Soda oppositifolia	Soda oppositifolia (Desf.) Akhani	Soda	Amaranthaceae	Caryophyllales	shrub	Algeria	Northern Africa	Herbarium specimen label note, host not present	Medium	Maire s.n. [MPU]
A1102	LAMIALES	OROBANCHACEAE	Cistanche	Cistanche mauritanica	Cistanche mauritanica¬†(Coss. & Durieu) Beck	Root Holoparasite	Soda oppositifolia	Soda oppositifolia (Desf.) Akhani	Soda	Amaranthaceae	Caryophyllales	shrub	Spain	Southwestern Europe	Herbarium specimen label note, host not present	Medium	[SEV153237]
A1103	LAMIALES	OROBANCHACEAE	Cistanche	Cistanche mauritanica	Cistanche mauritanica¬†(Coss. & Durieu) Beck	Root Holoparasite	Soda oppositifolia	Soda oppositifolia (Desf.) Akhani	Soda	Amaranthaceae	Caryophyllales	shrub	Spain	Southwestern Europe	Uncited report in flora	Medium	Mateos & Ojeda, 1999
A1104	SAXIFRAGALES	CYNOMORIACEAE	Cynomorium	Cynomorium coccineum	Cynomorium coccineum L.	Root Holoparasite	Suaeda sp.	Suaeda sp.	Suaeda	Amaranthaceae	Caryophyllales	subshrub	Mediterranean	Southeastern Europe	Uncited report in flora	Medium	Castroveijo, 1997
A1105	PIPERALES	HYDNORACEAE	Prosopanche	Prosopanche bonacinae	Prosopanche bonacinae Speg.	Root Holoparasite	Suaeda sp.	Suaeda sp.	Suaeda	Amaranthaceae	Caryophyllales	subshrub	Argentina	Southern South America	Report of plant observed under host, contact not confirmed	Medium	Spegazzini, 1898
A1106	LAMIALES	OROBANCHACEAE	Cistanche	Cistanche lutea	Cistanche lutea¬†(Desf.) Hoffmanns. & Link	Root Holoparasite	Suaeda vera	Suaeda vera Forssk. ex J.F.Gmel.	Suaeda	Amaranthaceae	Caryophyllales	subshrub	Unknown	NA	Uncited report in flora	Medium	Jafri, 1978
A1107	LAMIALES	OROBANCHACEAE	Cistanche	Cistanche mauritanica	Cistanche mauritanica¬†(Coss. & Durieu) Beck	Root Holoparasite	Suaeda vera	Suaeda vera Forssk. ex J.F.Gmel.	Suaeda	Amaranthaceae	Caryophyllales	subshrub	Algeria	Northern Africa	Herbarium specimen label note, host not present	Medium	Balansa 413 [P]
A1108	LAMIALES	OROBANCHACEAE	Cistanche	Cistanche mauritanica	Cistanche mauritanica¬†(Coss. & Durieu) Beck	Root Holoparasite	Suaeda vera	Suaeda vera Forssk. ex J.F.Gmel.	Suaeda	Amaranthaceae	Caryophyllales	subshrub	Algeria	Northern Africa	Uncited report in flora	Medium	Cosson & Durieu, 1857
A1109	LAMIALES	OROBANCHACEAE	Cistanche	Cistanche mauritanica	Cistanche mauritanica¬†(Coss. & Durieu) Beck	Root Holoparasite	Suaeda vera	Suaeda vera Forssk. ex J.F.Gmel.	Suaeda	Amaranthaceae	Caryophyllales	subshrub	Algeria	Northern Africa	Uncited report in flora	Medium	Moreno Moral & al. 2018
A1110	LAMIALES	OROBANCHACEAE	Cistanche	Cistanche phelypaea	Cistanche phelypaea¬†(L.) Cout.	Root Holoparasite	Suaeda vera	Suaeda vera Forssk. ex J.F.Gmel.	Suaeda	Amaranthaceae	Caryophyllales	subshrub	Unknown	NA	Online report, host contact not confirmed	Medium	Annotated Checklist of Host Plants of Orobanchaceae, accessed Nov 2022
A1111	LAMIALES	OROBANCHACEAE	Cistanche	Cistanche salsa	Cistanche salsa¬†(C.A.Mey.) Beck	Root Holoparasite	Sympegma regelii	Sympegma regelii Bunge	Sympegma	Amaranthaceae	Caryophyllales	subshrub	China	China	Uncited report in flora	Medium	Peng & Wang, 1996
A1112	SAXIFRAGALES	CYNOMORIACEAE	Cynomorium	Cynomorium coccineum	Cynomorium coccineum L.	Root Holoparasite	Traganum sp.	Traganum sp.	Traganum	Amaranthaceae	Caryophyllales	subshrub	Mediterranean	Southeastern Europe	Uncited report in flora	Medium	J√§ger et al., 1985
A1113	LAMIALES	OROBANCHACEAE	Cistanche	Cistanche fissa	Cistanche fissa¬†(C.A.Mey.) Beck	Root Holoparasite	Xylosalsola richteri	Xylosalsola richteri (Moq.) Akhani & Roalson	Xylosalsola	Amaranthaceae	Caryophyllales	shrub	Turkmenistan	Middle Asia	Online report, host contact not confirmed	Medium	Plantarium, (Plantarium.ru/page/image/id/507377), Nov 2022
A1114	LAMIALES	OROBANCHACEAE	Orobanche	Orobanche laxissima	Orobanche laxissima¬†Uhlich & R√§tzel	Root Holoparasite	Cotinus coggygria	Cotinus coggygria Scop.	Cotinus	Anacardiaceae	Sapindales	shrub	Russia	Eastern Europe	Online report, host contact not confirmed	Medium	Plantarium, https://www.plantarium.ru/page/image/id/613030.html, Nov 2022
A1115	SAXIFRAGALES	CYNOMORIACEAE	Cynomorium	Cynomorium coccineum	Cynomorium coccineum L.	Root Holoparasite	Pistacia lentiscus	Pistacia lentiscus L.	Pistacia	Anacardiaceae	Sapindales	shrub	Mediterranean	Southeastern Europe	Report in study, pre 1875, host contact not confirmed	Low	Weddell, 1860 (as Mastic tree)
A1116	LAMIALES	OROBANCHACEAE	Orobanche	Orobanche cyrenaica	Orobanche cyrenaica¬†Beck ex E.A.Durand & Barratte	Root Holoparasite	Pistacia lentiscus	Pistacia lentiscus L.	Pistacia	Anacardiaceae	Sapindales	shrub	Libya	Northern Africa	Report in protologue, possible host	Medium	Beck, 1910
A1117	LAMIALES	OROBANCHACEAE	Orobanche	Orobanche laxissima	Orobanche laxissima¬†Uhlich & R√§tzel	Root Holoparasite	Rhus coriaria	Rhus coriaria L.	Rhus	Anacardiaceae	Sapindales	shrub	Russia	Eastern Europe	Herbarium specimen label note, host not present	Medium	MW0723460 [MW]
A1118	LAMIALES	OROBANCHACEAE	Orobanche	Orobanche laxissima	Orobanche laxissima¬†Uhlich & R√§tzel	Root Holoparasite	Rhus coriaria	Rhus coriaria L.	Rhus	Anacardiaceae	Sapindales	shrub	Russia	Eastern Europe	Online report, host contact not confirmed	Medium	Plantarium, https://www.plantarium.ru/page/image/id/106260.html, Nov 2022
A1119	LAMIALES	OROBANCHACEAE	Orobanche	Orobanche laxissima	Orobanche laxissima¬†Uhlich & R√§tzel	Root Holoparasite	Rhus coriaria	Rhus coriaria L.	Rhus	Anacardiaceae	Sapindales	shrub	Turkey	Western Asia	Uncited report in flora	Medium	Schneeweiss et al., 2004
A1120	LAMIALES	OROBANCHACEAE	Harveya	Harveya capensis	Harveya capensis¬†(Burm.f.) Hook.	Root Holoparasite	Rhus sp.	Rhus sp.	Rhus	Anacardiaceae	Sapindales	shrub	South Africa	Southern Africa	Uncited report in flora	Medium	Visser, 1981
A1121	PIPERALES	HYDNORACEAE	Prosopanche	Prosopanche bonacinae	Prosopanche bonacinae Speg.	Root Holoparasite	Schinus praecox	Schinus praecox (Griseb.) Speg.	Schinus	Anacardiaceae	Sapindales	shrub	Argentina	Southern South America	Report of plant observed under host, contact not confirmed	Medium	Spegazzini, 1921 (as Prosopanche mazzuchi)
A1122	LAMIALES	OROBANCHACEAE	Orobanche	Orobanche montserratii	Orobanche montserratii¬†A.Pujadas & D.G√≥mez	Root Holoparasite	Angelica razulii	Angelica razulii Gouan	Angelica	Apiaceae	Apiales	perennial herb	Europe	Middle Europe	Report in protologue	High	Andrieu & Michaud, 2010
A1123	LAMIALES	OROBANCHACEAE	Orobanche	Orobanche montserratii	Orobanche montserratii¬†A.Pujadas & D.G√≥mez	Root Holoparasite	Angelica sylvestris	Angelica sylvestris L.	Angelica	Apiaceae	Apiales	perennial herb	Europe	Middle Europe	Report in protologue	High	Andrieu & Michaud, 2010
A1124	LAMIALES	OROBANCHACEAE	Orobanche	Orobanche pubescens	Orobanche pubescens¬†d'Urv.	Root Holoparasite	Anthriscus cerefolium	Anthriscus cerefolium (L.) Hoffm.	Anthriscus	Apiaceae	Apiales	biennial herb	Russia	Eastern Europe	Online report, host contact not confirmed	Medium	Plantarium, https://www.plantarium.ru/page/image/id/239257.html, Nov 2022
A1125	LAMIALES	OROBANCHACEAE	Aphyllon	Aphyllon purpureum	Aphyllon purpureum (A. Heller) Holub	Root Holoparasite	Apiaceae sp.	Apiaceae sp.	Apiaceae	Apiaceae	Apiales	unknown	USA	North-Central U.S.A.	Uncited report in flora	Medium	Jepson eFlora, https://ucjeps.berkeley.edu/eflora/eflora_display.php?tid=103312, Nov 2022
A1126	LAMIALES	OROBANCHACEAE	Orobanche	Orobanche alsatica	Orobanche alsatica¬†Kirschl.	Root Holoparasite	Apiaceae sp.	Apiaceae sp.	Apiaceae	Apiaceae	Apiales	unknown	China	China	Uncited report in flora	Medium	Zhiyun & Tzvelev, 1998
A1127	LAMIALES	OROBANCHACEAE	Orobanche	Orobanche crenata	Orobanche crenata¬†Forssk.	Root Holoparasite	Apiaceae sp.	Apiaceae sp.	Apiaceae	Apiaceae	Apiales	unknown	Unknown	NA	Multiple reports cited by online flora	High	Annotated Checklist of Host Plants of Orobanchaceae, accessed Nov 2022
A1128	LAMIALES	OROBANCHACEAE	Orobanche	Orobanche glabricaulis	Orobanche glabricaulis¬†Tzvelev	Root Holoparasite	Apiaceae sp.	Apiaceae sp.	Apiaceae	Apiaceae	Apiales	unknown	Azerbaijan	Caucasus	Report in protologue	High	Novopokrovskij & Tzvelev 1958
A1129	LAMIALES	OROBANCHACEAE	Orobanche	Orobanche kotschyi	Orobanche kotschyi¬†Reut.	Root Holoparasite	Apiaceae sp.	Apiaceae sp.	Apiaceae	Apiaceae	Apiales	unknown	China	China	Uncited report in flora	Medium	Zhiyun & Tzvelev, 1998
A1130	LAMIALES	OROBANCHACEAE	Orobanche	Orobanche sordida	Orobanche sordida¬†C.A.Mey.	Root Holoparasite	Apiaceae sp.	Apiaceae sp.	Apiaceae	Apiaceae	Apiales	unknown	Russia	Eastern Europe	Uncited report in flora, dubious report	Low	Novopokrovskij & Tzvelev, 1958
A1131	LAMIALES	OROBANCHACEAE	Orobanche	Orobanche spectabilis	Orobanche spectabilis¬†Reut.	Root Holoparasite	Apiaceae sp.	Apiaceae sp.	Apiaceae	Apiaceae	Apiales	unknown	Russia	Eastern Europe	Uncited report in flora	Medium	Teryokhin, 1993
A1132	LAMIALES	OROBANCHACEAE	Orobanche	Orobanche vitellina	Orobanche vitellina Novopokr.	Root Holoparasite	Apiaceae sp.	Apiaceae sp.	Apiaceae	Apiaceae	Apiales	unknown	Azerbaijan	Caucasus	Report in protologue ("probable")	Medium	Novopokrovskij & Tzvelev, 1958
A1133	LAMIALES	OROBANCHACEAE	Phelipanche	Phelipanche nana	Phelipanche nana ([F.W. de No√´ ex.] Rchb. fil.) Soj√°k	Root Holoparasite	Apiaceae sp.	Apiaceae sp.	Apiaceae	Apiaceae	Apiales	unknown	Unknown	NA	Multiple reports cited by online flora	High	Annotated Checklist of Host Plants of Orobanchaceae, accessed Nov 2022
A1134	LAMIALES	OROBANCHACEAE	Phelipanche	Phelipanche schultzii	Phelipanche schultzii (Mutel) Pomel	Root Holoparasite	Apiaceae sp.	Apiaceae sp.	Apiaceae	Apiaceae	Apiales	unknown	Unknown	NA	Multiple reports cited by online flora	High	Annotated Checklist of Host Plants of Orobanchaceae, accessed Nov 2022
A1135	LAMIALES	OROBANCHACEAE	Orobanche	Orobanche pubescens	Orobanche pubescens¬†d'Urv.	Root Holoparasite	Apium graveolens	Apium graveolens L.	Apium	Apiaceae	Apiales	biennial herb	Libya	Northern Africa	Herbarium specimen label note, host not present	Medium	P03428454 [P]
A1136	LAMIALES	OROBANCHACEAE	Orobanche	Orobanche benkertii	Orobanche benkertii¬†R√§tzel & Uhlich	Root Holoparasite	Astrantia cf.	Astrantia cf. pontica Albov	Astrantia	Apiaceae	Apiales	perennial herb	Caucasus	Caucasus	Herbarium specimen label note, with host present	High	R√§tzel 2281 [B]
A1137	LAMIALES	OROBANCHACEAE	Orobanche	Orobanche kurdica	Orobanche kurdica¬†Boiss. & Hausskn.	Root Holoparasite	Cachrys microcarpos	Cachrys microcarpos M.Bieb.	Cachrys	Apiaceae	Apiales	perennial herb	Russia	Eastern Europe	Uncited report in flora	Medium	Fateryga et al., 2021
A1138	LAMIALES	OROBANCHACEAE	Orobanche	Orobanche pubescens	Orobanche pubescens¬†d'Urv.	Root Holoparasite	Caucalis platycarpos	Caucalis platycarpos L.	Caucalis	Apiaceae	Apiales	annual herb	Romania	Southeastern Europe	Report in study that confirmed host contact	High	Matis Attila et al., 2014
A1139	LAMIALES	OROBANCHACEAE	Orobanche	Orobanche pubescens	Orobanche pubescens¬†d'Urv.	Root Holoparasite	Caucalis sp.	Caucalis sp.	Caucalis	Apiaceae	Apiales	annual herb	Russia	Eastern Europe	Uncited report in flora	Medium	Novopokrovskij & Tzvelev, 1958
A1140	LAMIALES	OROBANCHACEAE	Phelipanche	Phelipanche nana	Phelipanche nana ([F.W. de No√´ ex.] Rchb. fil.) Soj√°k	Root Holoparasite	Caucalis sp.	Caucalis sp.	Caucalis	Apiaceae	Apiales	annual herb	Unknown	NA	Uncited report in flora	Medium	Beck, 1930
A1141	LAMIALES	OROBANCHACEAE	Harveya	Harveya capensis	Harveya capensis¬†(Burm.f.) Hook.	Root Holoparasite	Centella sp.	Centella sp.	Centella	Apiaceae	Apiales	perennial herb	South Africa	Southern Africa	Herbarium specimen label note, host confirmed	High	Randle 81 [OS]
A1142	LAMIALES	OROBANCHACEAE	Harveya	Harveya capensis	Harveya capensis¬†(Burm.f.) Hook.	Root Holoparasite	Centella sp.	Centella sp.	Centella	Apiaceae	Apiales	perennial herb	South Africa	Southern Africa	Herbarium specimen label note, host confirmed	High	Randle 100 [OS]
A1143	LAMIALES	OROBANCHACEAE	Harveya	Harveya capensis	Harveya capensis¬†(Burm.f.) Hook.	Root Holoparasite	Centella sp.	Centella sp.	Centella	Apiaceae	Apiales	perennial herb	South Africa	Southern Africa	Herbarium specimen label note, host confirmed	High	Randle 147 [NBG]
A1144	LAMIALES	OROBANCHACEAE	Harveya	Harveya capensis	Harveya capensis¬†(Burm.f.) Hook.	Root Holoparasite	Centella sp.	Centella sp.	Centella	Apiaceae	Apiales	perennial herb	South Africa	Southern Africa	Herbarium specimen label note, host confirmed	High	Randle 82 [OS]
A1145	LAMIALES	OROBANCHACEAE	Harveya	Harveya capensis	Harveya capensis¬†(Burm.f.) Hook.	Root Holoparasite	Centella sp.	Centella sp.	Centella	Apiaceae	Apiales	perennial herb	South Africa	Southern Africa	Multiple reports cited by online flora	High	Randle, 2006
A1146	LAMIALES	OROBANCHACEAE	Lathraea	Lathraea clandestina	Lathraea clandestina L.	Root Holoparasite	Crithmum maritimum	Crithmum maritimum L.	Crithmum	Apiaceae	Apiales	subshrub	Europe	Southwestern Europe	Report in study that confirmed host contact	Low	Clos, 1861
A1147	LAMIALES	OROBANCHACEAE	Lathraea	Lathraea clandestina	Lathraea clandestina L.	Root Holoparasite	Crithmum maritimum	Crithmum maritimum L.	Crithmum	Apiaceae	Apiales	subshrub	Europe	Southwestern Europe	Report in study that confirmed host contact	Low	de Rochebrune, 1862
A1148	LAMIALES	OROBANCHACEAE	Orobanche	Orobanche minor	Orobanche minor¬†Sm.	Root Holoparasite	Crithmum maritimum	Crithmum maritimum L.	Crithmum	Apiaceae	Apiales	subshrub	France	Southwestern Europe	Herbarium specimen label note, host not present	Medium	P04406375 [P]
A1149	LAMIALES	OROBANCHACEAE	Orobanche	Orobanche minor	Orobanche minor¬†Sm.	Root Holoparasite	Crithmum maritimum	Crithmum maritimum L.	Crithmum	Apiaceae	Apiales	subshrub	France	Southwestern Europe	Uncited report in flora	Medium	Vaucher, 1827
A1150	LAMIALES	OROBANCHACEAE	Orobanche	Orobanche minor	Orobanche minor¬†Sm.	Root Holoparasite	Crithmum maritimum	Crithmum maritimum L.	Crithmum	Apiaceae	Apiales	subshrub	Spain	Southwestern Europe	Uncited report in flora	Medium	Rodr√≠guez Berdasco, 2013
A1151	LAMIALES	OROBANCHACEAE	Orobanche	Orobanche crenata	Orobanche crenata¬†Forssk.	Root Holoparasite	Daucus carota	Daucus carota L.	Daucus	Apiaceae	Apiales	biennial herb	Unknown	NA	Uncited report in flora	Medium	Annotated Checklist of Host Plants of Orobanchaceae, accessed Nov 2022
A1152	LAMIALES	OROBANCHACEAE	Phelipanche	Phelipanche nana	Phelipanche nana ([F.W. de No√´ ex.] Rchb. fil.) Soj√°k	Root Holoparasite	Daucus carota	Daucus carota L.	Daucus	Apiaceae	Apiales	biennial herb	Unknown	NA	Uncited report in flora	Medium	Beck, 1930
A1153	LAMIALES	OROBANCHACEAE	Orobanche	Orobanche minor	Orobanche minor¬†Sm.	Root Holoparasite	Daucus carota	Daucus carota L.	Daucus	Apiaceae	Apiales	biennial herb	Spain	Southwestern Europe	Uncited report in flora	Medium	Annotated Checklist of Host Plants of Orobanchaceae, accessed Nov 2022
A1154	LAMIALES	OROBANCHACEAE	Orobanche	Orobanche minor	Orobanche minor¬†Sm.	Root Holoparasite	Daucus carota	Daucus carota L.	Daucus	Apiaceae	Apiales	biennial herb	Unknown	NA	Uncited report in flora	Medium	Beck, 1930
A1155	LAMIALES	OROBANCHACEAE	Orobanche	Orobanche minor	Orobanche minor¬†Sm.	Root Holoparasite	Daucus carota	Daucus carota subsp. commutatus (Paol.) Thell.	Daucus	Apiaceae	Apiales	biennial herb	Balaeric Islands	Southwestern Europe	Uncited report in flora	Medium	Vericad et al., 2003
A1156	LAMIALES	OROBANCHACEAE	Orobanche	Orobanche minor	Orobanche minor¬†Sm.	Root Holoparasite	Daucus carota	Daucus carota subsp. gummifer (Syme) Hook.	Daucus	Apiaceae	Apiales	biennial herb	England	Northern Europe	Uncited report in flora	Medium	Rumsey & Jury, 1991
A1157	LAMIALES	OROBANCHACEAE	Orobanche	Orobanche minor	Orobanche minor¬†Sm.	Root Holoparasite	Daucus carota	Daucus carota subsp. hispanicus (Gouan) Thell.	Daucus	Apiaceae	Apiales	biennial herb	Spain	Southwestern Europe	Uncited report in flora	Medium	Annotated Checklist of Host Plants of Orobanchaceae, accessed Nov 2022
A1158	LAMIALES	OROBANCHACEAE	Phelipanche	Phelipanche aegyptiaca	Phelipanche aegyptiaca (Pers.) Pomel	Root Holoparasite	Daucus carota	Daucus carota subsp. sativus (Hoffm.) Sch√ºbl. & G.Martens	Daucus	Apiaceae	Apiales	biennial herb	Egypt	Northern Africa	Report in study that confirmed host contact	High	Cochavi et al., 2015
A1159	LAMIALES	OROBANCHACEAE	Orobanche	Orobanche minor	Orobanche minor¬†Sm.	Root Holoparasite	Daucus setifolius	Daucus setifolius Desf.	Daucus	Apiaceae	Apiales	perennial herb	Spain	Southwestern Europe	Uncited report in flora	Medium	Boissier, 1841
A1160	LAMIALES	OROBANCHACEAE	Phelipanche	Phelipanche schultzii	Phelipanche schultzii (Mutel) Pomel	Root Holoparasite	Distichoselinum sp.	Distichoselinum sp.	Distichoselinum	Apiaceae	Apiales	perennial herb	Unknown	NA	Multiple reports cited by online flora	High	Annotated Checklist of Host Plants of Orobanchaceae, accessed Nov 2022
A1161	LAMIALES	OROBANCHACEAE	Orobanche	Orobanche minor	Orobanche minor¬†Sm.	Root Holoparasite	Echinophora spinosa	Echinophora spinosa L.	Echinophora	Apiaceae	Apiales	perennial herb	France	Southwestern Europe	Herbarium specimen label note, with host present	High	P04406376 [P]
A1162	LAMIALES	OROBANCHACEAE	Phelipanche	Phelipanche heldreichii	Phelipanche heldreichii (Reut.) Soj√°k	Root Holoparasite	Eryngium billardierei	Eryngium billardierei F. Delaroche	Eryngium	Apiaceae	Apiales	perennial herb	Armenia	Caucasus	Uncited report in flora	Medium	Piwowarczyk et al., 2019
A1163	LAMIALES	OROBANCHACEAE	Phelipanche	Phelipanche heldreichii	Phelipanche heldreichii (Reut.) Soj√°k	Root Holoparasite	Eryngium billardierei	Eryngium billardierei F. Delaroche	Eryngium	Apiaceae	Apiales	perennial herb	Israel	Western Asia	Online report, host contact not confirmed	Medium	iNaturalist, https://www.inaturalist.org/observations/73329832, Nov 2022
A1164	LAMIALES	OROBANCHACEAE	Orobanche	Orobanche amethystea	Orobanche amethystea¬†Thuill.	Root Holoparasite	Eryngium campestre	Eryngium campestre L.	Eryngium	Apiaceae	Apiales	perennial herb	Unknown	NA	Multiple reports cited by online flora	High	Annotated Checklist of Host Plants of Orobanchaceae, accessed Nov 2022
A1165	LAMIALES	OROBANCHACEAE	Orobanche	Orobanche amethystea	Orobanche amethystea¬†Thuill.	Root Holoparasite	Eryngium campestre	Eryngium campestre L.	Eryngium	Apiaceae	Apiales	perennial herb	Unknown	NA	Uncited report in flora	Medium	Reuter, 1847
A1166	LAMIALES	OROBANCHACEAE	Orobanche	Orobanche amethystea	Orobanche amethystea¬†Thuill.	Root Holoparasite	Eryngium campestre	Eryngium campestre L.	Eryngium	Apiaceae	Apiales	perennial herb	Unknown	NA	Uncited report in flora	Medium	Willkomm, 1870
A1167	LAMIALES	OROBANCHACEAE	Orobanche	Orobanche amethystea	Orobanche amethystea¬†Thuill.	Root Holoparasite	Eryngium campestre	Eryngium campestre L.	Eryngium	Apiaceae	Apiales	perennial herb	Unknown	NA	Uncited report in flora	Medium	Grenier, 1853
A1168	LAMIALES	OROBANCHACEAE	Orobanche	Orobanche mauretanica	Orobanche mauretanica Beck	Root Holoparasite	Eryngium campestre	Eryngium campestre L.	Eryngium	Apiaceae	Apiales	perennial herb	Unknown	NA	Uncited report in flora	Medium	Beck, 1930
A1169	LAMIALES	OROBANCHACEAE	Phelipanche	Phelipanche heldreichii	Phelipanche heldreichii (Reut.) Soj√°k	Root Holoparasite	Eryngium campestre	Eryngium campestre L.	Eryngium	Apiaceae	Apiales	perennial herb	Armenia	Caucasus	Uncited report in flora	Medium	Piwowarczyk et al., 2019
A1170	LAMIALES	OROBANCHACEAE	Phelipanche	Phelipanche heldreichii	Phelipanche heldreichii (Reut.) Soj√°k	Root Holoparasite	Eryngium campestre	Eryngium campestre L.	Eryngium	Apiaceae	Apiales	perennial herb	Azerbaijan	Caucasus	Uncited report in flora	Medium	R√§tzel et al., 2013
A1171	LAMIALES	OROBANCHACEAE	Phelipanche	Phelipanche heldreichii	Phelipanche heldreichii (Reut.) Soj√°k	Root Holoparasite	Eryngium campestre	Eryngium campestre L.	Eryngium	Apiaceae	Apiales	perennial herb	Turkey	Western Asia	Uncited report in flora	Medium	Coulot et al., 2013
A1172	LAMIALES	OROBANCHACEAE	Orobanche	Orobanche amethystea	Orobanche amethystea¬†Thuill.	Root Holoparasite	Eryngium maritimum	Eryngium maritimum L.	Eryngium	Apiaceae	Apiales	perennial herb	Unknown	NA	Uncited report in flora	Medium	Reuter, 1847
A1173	LAMIALES	OROBANCHACEAE	Orobanche	Orobanche minor	Orobanche minor¬†Sm.	Root Holoparasite	Eryngium maritimum	Eryngium maritimum L.	Eryngium	Apiaceae	Apiales	perennial herb	Wales	Northern Europe	Report in study that confirmed host contact	High	Hipkin, 1992
A1174	LAMIALES	OROBANCHACEAE	Orobanche	Orobanche minor	Orobanche minor¬†Sm.	Root Holoparasite	Eryngium maritimum	Eryngium maritimum L.	Eryngium	Apiaceae	Apiales	perennial herb	England	Northern Europe	Uncited report in flora	Medium	Thorogood & Rumsey, 2020
A1175	LAMIALES	OROBANCHACEAE	Orobanche	Orobanche minor	Orobanche minor¬†Sm.	Root Holoparasite	Eryngium maritimum	Eryngium maritimum L.	Eryngium	Apiaceae	Apiales	perennial herb	France	Southwestern Europe	Herbarium specimen label note, host not present	Medium	P04243564 [P]
A1176	LAMIALES	OROBANCHACEAE	Orobanche	Orobanche palaestina	Orobanche palaestina¬†Reut.	Root Holoparasite	Eryngium maritimum	Eryngium maritimum L.	Eryngium	Apiaceae	Apiales	perennial herb	Middle East	Arabian Peninsula	Uncited report in flora	Medium	Zare et al., 2009
A1177	LAMIALES	OROBANCHACEAE	Orobanche	Orobanche stocksii	Orobanche stocksii¬†Boiss.	Root Holoparasite	Eryngium sp.	Eryngium sp.	Eryngium	Apiaceae	Apiales	perennial herb	Unknown	NA	Uncited report in flora	Medium	Boissier, 1879
A1178	LAMIALES	OROBANCHACEAE	Orobanche	Orobanche stocksii	Orobanche stocksii¬†Boiss.	Root Holoparasite	Eryngium sp.	Eryngium sp.	Eryngium	Apiaceae	Apiales	perennial herb	Unknown	NA	Uncited report in flora	Medium	Beck, 1890
A1179	LAMIALES	OROBANCHACEAE	Orobanche	Orobanche stocksii	Orobanche stocksii¬†Boiss.	Root Holoparasite	Eryngium sp.	Eryngium sp.	Eryngium	Apiaceae	Apiales	perennial herb	Unknown	NA	Uncited report in flora	Medium	Schiman-Czeika, 1964
A1180	LAMIALES	OROBANCHACEAE	Phelipanche	Phelipanche coelestis	Phelipanche coelestis (Reut.) Soj√°k	Root Holoparasite	Eryngium sp.	Eryngium sp.	Eryngium	Apiaceae	Apiales	perennial herb	China	China	Uncited report in flora	Medium	Zhiyun & Tzvelev, 1998
A1181	LAMIALES	OROBANCHACEAE	Phelipanche	Phelipanche heldreichii	Phelipanche heldreichii (Reut.) Soj√°k	Root Holoparasite	Eryngium sp.	Eryngium sp.	Eryngium	Apiaceae	Apiales	perennial herb	Armenia	Caucasus	Uncited report in flora	Medium	Beck, 1930
A1182	LAMIALES	OROBANCHACEAE	Phelipanche	Phelipanche heldreichii	Phelipanche heldreichii (Reut.) Soj√°k	Root Holoparasite	Eryngium sp.	Eryngium sp.	Eryngium	Apiaceae	Apiales	perennial herb	Iran	Western Asia	Uncited report in flora	Medium	Bornmuller, 1910
A1183	SAXIFRAGALES	CYNOMORIACEAE	Cynomorium	Cynomorium coccineum	Cynomorium coccineum L.	Root Holoparasite	Ferula communis	Ferula communis L.	Ferula	Apiaceae	Apiales	perennial herb	Jordan	Western Asia	Report in study that confirmed host contact	High	Qasem, 2011
A1184	LAMIALES	OROBANCHACEAE	Phelipanche	Phelipanche schultzii	Phelipanche schultzii (Mutel) Pomel	Root Holoparasite	Ferula communis	Ferula communis L.	Ferula	Apiaceae	Apiales	perennial herb	Algeria	Northern Africa	Herbarium specimen label note, host not present	Medium	P04363445 [P]
A1185	LAMIALES	OROBANCHACEAE	Orobanche	Orobanche kotschyi	Orobanche kotschyi¬†Reut.	Root Holoparasite	Ferula karatavica	Ferula karatavica Regel & Schmalh.	Ferula	Apiaceae	Apiales	perennial herb	Kazakhstan	Middle Asia	Herbarium specimen label note, host not present	Medium	MW0878101 [MW]
A1186	LAMIALES	OROBANCHACEAE	Orobanche	Orobanche kotschyi	Orobanche kotschyi¬†Reut.	Root Holoparasite	Ferula orientalis	Ferula orientalis L.	Ferula	Apiaceae	Apiales	perennial herb	Iran	Western Asia	Uncited report in flora	Medium	Beck, 1910
A1187	LAMIALES	OROBANCHACEAE	Orobanche	Orobanche kotschyi	Orobanche kotschyi¬†Reut.	Root Holoparasite	Ferula ovina	Ferula ovina Boiss.	Ferula	Apiaceae	Apiales	perennial herb	Kyrgyzstan	Middle Asia	Herbarium specimen label note, host not present	Medium	C543612 [C]
A1188	LAMIALES	OROBANCHACEAE	Orobanche	Orobanche kotschyi	Orobanche kotschyi¬†Reut.	Root Holoparasite	Ferula penninervis	Ferula penninervis Regel & Schmalh.	Ferula	Apiaceae	Apiales	perennial herb	Kazakhstan	Middle Asia	Online report, host contact not confirmed	Medium	Plantarium, https://www.plantarium.ru/page/image/id/651867.html, Nov 2022
A1189	LAMIALES	OROBANCHACEAE	Orobanche	Orobanche kotschyi	Orobanche kotschyi¬†Reut.	Root Holoparasite	Ferula sp.	Ferula sp.	Ferula	Apiaceae	Apiales	perennial herb	Unknown	NA	Multiple reports cited by online flora	High	Annotated Checklist of Host Plants of Orobanchaceae, accessed Nov 2022
A1190	LAMIALES	OROBANCHACEAE	Orobanche	Orobanche kotschyi	Orobanche kotschyi¬†Reut.	Root Holoparasite	Ferula sp.	Ferula sp.	Ferula	Apiaceae	Apiales	perennial herb	Central Eurasia	Middle Asia	Uncited report in flora	Medium	Novopokrovskij & Tzvelev 1958
A1191	LAMIALES	OROBANCHACEAE	Phelipanche	Phelipanche schultzii	Phelipanche schultzii (Mutel) Pomel	Root Holoparasite	Ferula sp.	Ferula sp.	Ferula	Apiaceae	Apiales	perennial herb	Unknown	NA	Multiple reports cited by online flora	High	Annotated Checklist of Host Plants of Orobanchaceae, accessed Nov 2022
A1192	LAMIALES	OROBANCHACEAE	Orobanche	Orobanche kotschyi	Orobanche kotschyi¬†Reut.	Root Holoparasite	Ferula tenuisecta	Ferula tenuisecta Korovin.	Ferula	Apiaceae	Apiales	perennial herb	Kazakhstan	Middle Asia	Online report, host contact not confirmed	Medium	Plantarium, https://www.plantarium.ru/page/image/id/448595.html, Nov 2022
A1193	LAMIALES	OROBANCHACEAE	Orobanche	Orobanche kotschyi	Orobanche kotschyi¬†Reut.	Root Holoparasite	Ferula varia	Ferula varia (Schrenk) Trautv.	Ferula	Apiaceae	Apiales	perennial herb	Kazakhstan	Middle Asia	Online report, host contact not confirmed	Medium	Plantarium, https://www.plantarium.ru/page/image/id/445731.html, Nov 2022
A1194	PIPERALES	HYDNORACEAE	Prosopanche	Prosopanche bonacinae	Prosopanche bonacinae Speg.	Root Holoparasite	Foeniculum vulgare	Foeniculum vulgare Mill.	Foeniculum	Apiaceae	Apiales	perennial herb	Unknown	NA	Herbarium specimen cited in monograph	Medium	Cocucci & Subils 396 [CORD] in Cocucci, 1966
A1195	LAMIALES	OROBANCHACEAE	Orobanche	Orobanche cernua	Orobanche cernua¬†Loefl.	Root Holoparasite	Heracleum sp.	Heracleum sp.	Heracleum	Apiaceae	Apiales	perennial herb	China	China	Uncited report in flora	Medium	Zhiyun & Tzvelev, 1998 (as Orobanche solmsii)
A1196	LAMIALES	OROBANCHACEAE	Orobanche	Orobanche ingens	Orobanche ingens¬†(Beck) Tzvelev	Root Holoparasite	Heracleum sp.	Heracleum sp.	Heracleum	Apiaceae	Apiales	perennial herb	Unknown	NA	Uncited report in flora	Medium	Beck, 1930
A1197	LAMIALES	OROBANCHACEAE	Phelipanche	Phelipanche sevanensis	Phelipanche sevanensis Piwow., √ì. S√°nchez & Moreno Mor.	Root Holoparasite	Heracleum trachyloma	Heracleum trachyloma Fisch. & C.A.Mey.	Heracleum	Apiaceae	Apiales	perennial herb	Caucasus	Caucasus	Report in protologue, host confirmed	High	Piwowarczyk et al., 2017
A1198	LAMIALES	OROBANCHACEAE	Harveya	Harveya capensis	Harveya capensis¬†(Burm.f.) Hook.	Root Holoparasite	Hydrocotyle sp.	Hydrocotyle sp.	Hydrocotyle	Araliaceae	Apiales	perennial herb	South Africa	Southern Africa	Multiple reports cited by online flora	High	Randle, 2006
A1199	LAMIALES	OROBANCHACEAE	Orobanche	Orobanche beauverdii	Orobanche beauverdii Uhlich & R√§tzel	Root Holoparasite	Laserpitium gallicum	Laserpitium gallicum L.	Laserpitium	Apiaceae	Apiales	perennial herb	Europe	Middle Europe	Report in study that confirmed host contact	High	Uhlich & Ratzel, 2021
A1200	LAMIALES	OROBANCHACEAE	Orobanche	Orobanche beauverdii	Orobanche beauverdii Uhlich & R√§tzel	Root Holoparasite	Laserpitium gallicum	Laserpitium gallicum L.	Laserpitium	Apiaceae	Apiales	perennial herb	Europe	Middle Europe	Herbarium specimen cited in protologue	Medium	Beauverd, 1934
A1201	LAMIALES	OROBANCHACEAE	Orobanche	Orobanche mayeri	Orobanche mayeri (Suess. & Ronniger) Bertsch & F. Batsch	Root Holoparasite	Laserpitium latifolium	Laserpitium latifolium L.	Laserpitium	Apiaceae	Apiales	perennial herb	Unknown	NA	Multiple reports cited by online flora	High	Annotated Checklist of Host Plants of Orobanchaceae, accessed Nov 2022
A1202	LAMIALES	OROBANCHACEAE	Orobanche	Orobanche mayeri	Orobanche mayeri (Suess. & Ronniger) Bertsch & F. Batsch	Root Holoparasite	Laserpitium latifolium	Laserpitium latifolium L.	Laserpitium	Apiaceae	Apiales	perennial herb	Unknown	NA	Uncited report in flora	Medium	S√ºssenguth & Ronniger, 1942
A1203	LAMIALES	OROBANCHACEAE	Orobanche	Orobanche mayeri	Orobanche mayeri (Suess. & Ronniger) Bertsch & F. Batsch	Root Holoparasite	Laserpitium latifolium	Laserpitium latifolium L.	Laserpitium	Apiaceae	Apiales	perennial herb	Unknown	NA	Uncited report in flora	Medium	Piwowarczyk, 2011
A1204	LAMIALES	OROBANCHACEAE	Orobanche	Orobanche mayeri	Orobanche mayeri (Suess. & Ronniger) Bertsch & F. Batsch	Root Holoparasite	Laserpitium latifolium	Laserpitium latifolium L.	Laserpitium	Apiaceae	Apiales	perennial herb	Unknown	NA	Uncited report in flora	Medium	Kreutz, 1995
A1205	LAMIALES	OROBANCHACEAE	Orobanche	Orobanche montserratii	Orobanche montserratii¬†A.Pujadas & D.G√≥mez	Root Holoparasite	Laserpitium latifolium	Laserpitium latifolium L.	Laserpitium	Apiaceae	Apiales	perennial herb	Unknown	NA	Multiple reports cited by online flora	High	Annotated Checklist of Host Plants of Orobanchaceae, accessed Nov 2022
A1206	LAMIALES	OROBANCHACEAE	Orobanche	Orobanche montserratii	Orobanche montserratii¬†A.Pujadas & D.G√≥mez	Root Holoparasite	Laserpitium nestleri	Laserpitium nestleri subsp. flabellatum P. Mont.	Laserpitium	Apiaceae	Apiales	perennial herb	Unknown	NA	Multiple reports cited by online flora	High	Annotated Checklist of Host Plants of Orobanchaceae, accessed Nov 2022
A1207	LAMIALES	OROBANCHACEAE	Orobanche	Orobanche laserpitii-sileris	Orobanche laserpitii-sileris¬†Reut. ex Jord.	Root Holoparasite	Laserpitium siler	Laserpitium siler L.	Laserpitium	Apiaceae	Apiales	perennial herb	Unknown	NA	Multiple reports cited by online flora	High	Annotated Checklist of Host Plants of Orobanchaceae, accessed Nov 2022
A1208	LAMIALES	OROBANCHACEAE	Orobanche	Orobanche laserpitii-sileris	Orobanche laserpitii-sileris¬†Reut. ex Jord.	Root Holoparasite	Laserpitium siler	Laserpitium siler L.	Laserpitium	Apiaceae	Apiales	perennial herb	Croatia	Southeastern Europe	Herbarium specimen label note, host not present	Medium	Frajman & Sch√∂nswetter 11489 [WU]
A1209	LAMIALES	OROBANCHACEAE	Orobanche	Orobanche laserpitii-sileris	Orobanche laserpitii-sileris¬†Reut. ex Jord.	Root Holoparasite	Laserpitium siler	Laserpitium siler L.	Laserpitium	Apiaceae	Apiales	perennial herb	Spain	Southwestern Europe	Herbarium specimen label note, host not present	Medium	COA31052 [COA]
A1210	LAMIALES	OROBANCHACEAE	Orobanche	Orobanche kotschyi	Orobanche kotschyi¬†Reut.	Root Holoparasite	Libanotis sp.	Libanotis sp.	Libanotis	Apiaceae	Apiales	perennial herb	Central Eurasia	Middle Asia	Uncited report in flora	Medium	Novopokrovskij & Tzvelev 1958
A1211	LAMIALES	OROBANCHACEAE	Aphyllon	Aphyllon purpureum	Aphyllon purpureum (A. Heller) Holub	Root Holoparasite	Lomatium macrocarpum	Lomatium macrocarpum (Hook. & Arn.) J.M.Coult. & Rose	Lomatium	Apiaceae	Apiales	perennial herb	Washington	Northwestern U.S.A.	Herbarium specimen label note, host not present	Medium	Fiely 91 [WS]
A1212	LAMIALES	OROBANCHACEAE	Orobanche	Orobanche pubescens	Orobanche pubescens¬†d'Urv.	Root Holoparasite	Magydaris pastinacea	Magydaris pastinacea (Lam.) Paol. & B√©g.	Magydaris	Apiaceae	Apiales	perennial herb	Tunisia	Northern Africa	Report in study that confirmed host contact	High	El Mokni et al., 2015
A1213	LAMIALES	OROBANCHACEAE	Orobanche	Orobanche chironii	Orobanche chironii¬†Lojac.	Root Holoparasite	Opopanax chironium	Opopanax chironium (L.) W.D.J.Koch	Opopanax	Apiaceae	Apiales	perennial herb	Unknown	NA	Herbarium specimen cited in flora	Medium	Domina & Mazzola, 2007
A1214	LAMIALES	OROBANCHACEAE	Orobanche	Orobanche pubescens	Orobanche pubescens¬†d'Urv.	Root Holoparasite	Orlaya daucoides	Orlaya daucoides (L.) Greuter	Orlaya	Apiaceae	Apiales	annual herb	Bulgaria	Southeastern Europe	Uncited report in flora	Medium	Stoyanov, 2009
A1215	LAMIALES	OROBANCHACEAE	Orobanche	Orobanche pubescens	Orobanche pubescens¬†d'Urv.	Root Holoparasite	Orlaya grandiflora	Orlaya grandiflora (L.) Hoffm.	Orlaya	Apiaceae	Apiales	annual herb	Bulgaria	Southeastern Europe	Uncited report in flora	Medium	Stoyanov, 2009
A1216	LAMIALES	OROBANCHACEAE	Orobanche	Orobanche pubescens	Orobanche pubescens¬†d'Urv.	Root Holoparasite	Orlaya sp.	Orlaya sp.	Orlaya	Apiaceae	Apiales	annual herb	Russia	Eastern Europe	Uncited report in flora	Medium	Novopokrovskij & Tzvelev, 1958
A1217	LAMIALES	OROBANCHACEAE	Aphyllon	Aphyllon purpureum	Aphyllon purpureum (A. Heller) Holub	Root Holoparasite	Osmorhiza brachypoda	Osmorhiza brachypoda Torr. ex Durand	Osmorhiza	Apiaceae	Apiales	perennial herb	California	Southwestern U.S.A.	Herbarium specimen label note, host not present	Medium	Colwell 14-11 [JEPS]
A1218	LAMIALES	OROBANCHACEAE	Aphyllon	Aphyllon purpureum	Aphyllon purpureum (A. Heller) Holub	Root Holoparasite	Perideridia kelloggii	Perideridia kelloggii (A.Gray) Mathias	Perideridia	Apiaceae	Apiales	perennial herb	California	Southwestern U.S.A.	Herbarium specimen label note, host not present	Medium	Ahart 7286 [CHSC]
A1219	LAMIALES	OROBANCHACEAE	Aphyllon	Aphyllon purpureum	Aphyllon purpureum (A. Heller) Holub	Root Holoparasite	Perideridia sp.	Perideridia sp.	Perideridia	Apiaceae	Apiales	perennial herb	California	Southwestern U.S.A.	Herbarium specimen label note, host not present	Medium	Ahart 9846 [CHSC]
A1220	LAMIALES	OROBANCHACEAE	Phelipanche	Phelipanche aegyptiaca	Phelipanche aegyptiaca (Pers.) Pomel	Root Holoparasite	Petroselinum crispum	Petroselinum crispum (Mill.) Fuss	Petroselinum	Apiaceae	Apiales	perennial herb	Israel	Western Asia	Online report, host contact not confirmed	Medium	Reuven Jacobson, https://www.forestryimages.org/browse/detail.cfm?imgnum=0686011, Nov 2022
A1221	LAMIALES	OROBANCHACEAE	Orobanche	Orobanche alsatica	Orobanche alsatica¬†Kirschl.	Root Holoparasite	Peucedanum alsaticum	Peucedanum alsaticum L.	Peucedanum	Apiaceae	Apiales	perennial herb	Unknown	NA	Multiple reports cited by online flora	High	Annotated Checklist of Host Plants of Orobanchaceae, accessed Nov 2022
A1222	LAMIALES	OROBANCHACEAE	Orobanche	Orobanche alsatica	Orobanche alsatica¬†Kirschl.	Root Holoparasite	Peucedanum alsaticum	Peucedanum alsaticum L.	Peucedanum	Apiaceae	Apiales	perennial herb	Vienna	Middle Europe	Herbarium specimen label note, host not present	Medium	Fleischmann 4166 [W]
A1223	LAMIALES	OROBANCHACEAE	Orobanche	Orobanche alsatica	Orobanche alsatica¬†Kirschl.	Root Holoparasite	Peucedanum cervaria	Peucedanum cervaria (L.) Lapeyr.	Peucedanum	Apiaceae	Apiales	perennial herb	Unknown	NA	Multiple reports cited by online flora	High	Annotated Checklist of Host Plants of Orobanchaceae, accessed Nov 2022
A1224	LAMIALES	OROBANCHACEAE	Orobanche	Orobanche kurdica	Orobanche kurdica¬†Boiss. & Hausskn.	Root Holoparasite	Prangos ferulacea	Prangos ferulacea (L.) Lindl.	Prangos	Apiaceae	Apiales	perennial herb	Armenia	Caucasus	Herbarium specimen label note, with host present	High	ERE63429 [ERE]
A1225	LAMIALES	OROBANCHACEAE	Orobanche	Orobanche kurdica	Orobanche kurdica¬†Boiss. & Hausskn.	Root Holoparasite	Prangos ferulacea	Prangos ferulacea (L.) Lindl.	Prangos	Apiaceae	Apiales	perennial herb	Azerbaijan	Caucasus	Herbarium specimen label note, with host present	High	LE01015366 [LE]
A1226	LAMIALES	OROBANCHACEAE	Orobanche	Orobanche kurdica	Orobanche kurdica¬†Boiss. & Hausskn.	Root Holoparasite	Prangos ferulacea	Prangos ferulacea (L.) Lindl.	Prangos	Apiaceae	Apiales	perennial herb	Unknown	NA	Multiple reports cited by online flora	High	Annotated Checklist of Host Plants of Orobanchaceae, accessed Nov 2022
A1227	LAMIALES	OROBANCHACEAE	Orobanche	Orobanche kurdica	Orobanche kurdica¬†Boiss. & Hausskn.	Root Holoparasite	Prangos ferulacea	Prangos ferulacea (L.) Lindl.	Prangos	Apiaceae	Apiales	perennial herb	Armenia	Caucasus	Uncited report in flora	Medium	Piwowarczyk et al., 2019
A1228	LAMIALES	OROBANCHACEAE	Orobanche	Orobanche kurdica	Orobanche kurdica¬†Boiss. & Hausskn.	Root Holoparasite	Prangos ferulacea	Prangos ferulacea (L.) Lindl.	Prangos	Apiaceae	Apiales	perennial herb	Turkey	Western Asia	Uncited report in flora	Medium	NaÃÅbelek, 1926
A1229	LAMIALES	OROBANCHACEAE	Orobanche	Orobanche kurdica	Orobanche kurdica¬†Boiss. & Hausskn.	Root Holoparasite	Prangos ferulacea	Prangos ferulacea (L.) Lindl.	Prangos	Apiaceae	Apiales	perennial herb	Unknown	NA	Uncited report in flora	Medium	Novopokrovskij & Tzvelev 1958
A1230	LAMIALES	OROBANCHACEAE	Orobanche	Orobanche kotschyi	Orobanche kotschyi¬†Reut.	Root Holoparasite	Prangos pabularia	Prangos pabularia Lindl.	Prangos	Apiaceae	Apiales	perennial herb	Kazakhstan	Middle Asia	Online report, host contact not confirmed	Medium	Plantarium, https://www.plantarium.ru/page/image/id/593168.html, Nov 2022
A1231	LAMIALES	OROBANCHACEAE	Orobanche	Orobanche kurdica	Orobanche kurdica¬†Boiss. & Hausskn.	Root Holoparasite	Prangos pabularia	Prangos pabularia Lindl.	Prangos	Apiaceae	Apiales	perennial herb	Armenia	Caucasus	Uncited report in flora	Medium	Piwowarczyk et al., 2019
A1232	LAMIALES	OROBANCHACEAE	Orobanche	Orobanche kotschyi	Orobanche kotschyi¬†Reut.	Root Holoparasite	Prangos sp.	Prangos sp.	Prangos	Apiaceae	Apiales	perennial herb	Central Eurasia	Middle Asia	Uncited report in flora	Medium	Novopokrovskij & Tzvelev 1958
A1233	LAMIALES	OROBANCHACEAE	Orobanche	Orobanche kurdica	Orobanche kurdica¬†Boiss. & Hausskn.	Root Holoparasite	Prangos sp.	Prangos sp.	Prangos	Apiaceae	Apiales	perennial herb	Unknown	NA	Multiple reports cited by online flora	High	Annotated Checklist of Host Plants of Orobanchaceae, accessed Nov 2022
A1234	LAMIALES	OROBANCHACEAE	Orobanche	Orobanche minor	Orobanche minor¬†Sm.	Root Holoparasite	Pseudorlaya minuscula	Pseudorlaya minuscula (Pau ex Font Quer) M. La√≠nz	Pseudorlaya	Apiaceae	Apiales	annual herb	Portugal	Southwestern Europe	Uncited report in flora	Medium	Annotated Checklist of Host Plants of Orobanchaceae, accessed Nov 2022
A1235	LAMIALES	OROBANCHACEAE	Orobanche	Orobanche minor	Orobanche minor¬†Sm.	Root Holoparasite	Pseudorlaya pumila	Pseudorlaya pumila (L.) Grande	Pseudorlaya	Apiaceae	Apiales	annual herb	Algeria	Northern Africa	Herbarium specimen label note, with host present	High	P02977824 [P]
A1236	LAMIALES	OROBANCHACEAE	Orobanche	Orobanche minor	Orobanche minor¬†Sm.	Root Holoparasite	Pseudorlaya pumila	Pseudorlaya pumila (L.) Grande	Pseudorlaya	Apiaceae	Apiales	annual herb	Unknown	NA	Uncited report in flora	Medium	Beck, 1930
A1237	LAMIALES	OROBANCHACEAE	Orobanche	Orobanche pubescens	Orobanche pubescens¬†d'Urv.	Root Holoparasite	Pseudorlaya pumila	Pseudorlaya pumila (L.) Grande	Pseudorlaya	Apiaceae	Apiales	annual herb	Greece	Southeastern Europe	Herbarium specimen label note, host not present	Medium	P04384997 [P]
A1238	LAMIALES	OROBANCHACEAE	Orobanche	Orobanche pubescens	Orobanche pubescens¬†d'Urv.	Root Holoparasite	Pseudorlaya pumila	Pseudorlaya pumila (L.) Grande	Pseudorlaya	Apiaceae	Apiales	annual herb	Libya	Northern Africa	Herbarium specimen label note, host not present	Medium	P03428454 [P]
A1239	LAMIALES	OROBANCHACEAE	Orobanche	Orobanche pubescens	Orobanche pubescens¬†d'Urv.	Root Holoparasite	Scandix pecten-veneris	Scandix pecten-veneris L.	Scandix	Apiaceae	Apiales	annual herb	Libya	Northern Africa	Herbarium specimen label note, with host present	High	MPU008117 [MPU]
A1240	LAMIALES	OROBANCHACEAE	Orobanche	Orobanche bartlingii	Orobanche bartlingii¬†Griseb.	Root Holoparasite	Seseli elatum	Seseli elatum subsp. austriacum (Beck) P.W. Ball.	Seseli	Apiaceae	Apiales	perennial herb	Austria	Middle Europe	Uncited report in flora	Medium	Melzer, 1974
A1241	LAMIALES	OROBANCHACEAE	Orobanche	Orobanche bartlingii	Orobanche bartlingii¬†Griseb.	Root Holoparasite	Seseli elatum	Seseli elatum subsp. austriacum (Beck) P.W. Ball.	Seseli	Apiaceae	Apiales	perennial herb	Austria	Middle Europe	Uncited report in flora	Medium	Pujadas & G√≥mez Garcia, 2000
A1242	LAMIALES	OROBANCHACEAE	Orobanche	Orobanche alsatica	Orobanche alsatica¬†Kirschl.	Root Holoparasite	Seseli libanotis	Seseli libanotis (L.) W.D.J. Koch	Seseli	Apiaceae	Apiales	perennial herb	Unknown	NA	Uncited report in flora	Medium	Annotated Checklist of Host Plants of Orobanchaceae, accessed Nov 2022
A1243	LAMIALES	OROBANCHACEAE	Orobanche	Orobanche bartlingii	Orobanche bartlingii¬†Griseb.	Root Holoparasite	Seseli libanotis	Seseli libanotis (L.) W.D.J. Koch	Seseli	Apiaceae	Apiales	perennial herb	Croatia	Southeastern Europe	Report in study that confirmed host contact	High	Frajman & Schonswetter, 2008
A1244	LAMIALES	OROBANCHACEAE	Orobanche	Orobanche bartlingii	Orobanche bartlingii¬†Griseb.	Root Holoparasite	Seseli libanotis	Seseli libanotis (L.) W.D.J. Koch	Seseli	Apiaceae	Apiales	perennial herb	Estonia	Eastern Europe	Herbarium specimen label note, with host present	High	TU255153 [TU]
A1245	LAMIALES	OROBANCHACEAE	Orobanche	Orobanche bartlingii	Orobanche bartlingii¬†Griseb.	Root Holoparasite	Seseli libanotis	Seseli libanotis (L.) W.D.J. Koch	Seseli	Apiaceae	Apiales	perennial herb	Armenia	Caucasus	Uncited report in flora	Medium	Piwowarczyk et al., 2019
A1246	LAMIALES	OROBANCHACEAE	Orobanche	Orobanche bartlingii	Orobanche bartlingii¬†Griseb.	Root Holoparasite	Seseli libanotis	Seseli libanotis (L.) W.D.J. Koch	Seseli	Apiaceae	Apiales	perennial herb	Austria	Middle Europe	Uncited report in flora	Medium	Melzer, 1974
A1247	LAMIALES	OROBANCHACEAE	Orobanche	Orobanche bartlingii	Orobanche bartlingii¬†Griseb.	Root Holoparasite	Seseli libanotis	Seseli libanotis (L.) W.D.J. Koch	Seseli	Apiaceae	Apiales	perennial herb	Czech Republic	Middle Europe	Uncited report in flora	Medium	Zazvorka, 2000
A1248	LAMIALES	OROBANCHACEAE	Orobanche	Orobanche bartlingii	Orobanche bartlingii¬†Griseb.	Root Holoparasite	Seseli libanotis	Seseli libanotis (L.) W.D.J. Koch	Seseli	Apiaceae	Apiales	perennial herb	France	Southwestern Europe	Herbarium specimen label note, host not present	Medium	P04410944 [P]
A1249	LAMIALES	OROBANCHACEAE	Orobanche	Orobanche bartlingii	Orobanche bartlingii¬†Griseb.	Root Holoparasite	Seseli libanotis	Seseli libanotis (L.) W.D.J. Koch	Seseli	Apiaceae	Apiales	perennial herb	Germany	Middle Europe	Herbarium specimen label note, host not present	Medium	P04384455 [P]
A1250	LAMIALES	OROBANCHACEAE	Orobanche	Orobanche bartlingii	Orobanche bartlingii¬†Griseb.	Root Holoparasite	Seseli libanotis	Seseli libanotis (L.) W.D.J. Koch	Seseli	Apiaceae	Apiales	perennial herb	Germany	Middle Europe	Uncited report in flora	Medium	Grisebach, 1844
A1251	LAMIALES	OROBANCHACEAE	Orobanche	Orobanche bartlingii	Orobanche bartlingii¬†Griseb.	Root Holoparasite	Seseli libanotis	Seseli libanotis (L.) W.D.J. Koch	Seseli	Apiaceae	Apiales	perennial herb	Italy	Southeastern Europe	Uncited report in flora	Medium	Prosser, 1999
A1252	LAMIALES	OROBANCHACEAE	Orobanche	Orobanche bartlingii	Orobanche bartlingii¬†Griseb.	Root Holoparasite	Seseli libanotis	Seseli libanotis (L.) W.D.J. Koch	Seseli	Apiaceae	Apiales	perennial herb	Spain	Southwestern Europe	Uncited report in flora	Medium	Carl√≥n et al., 2003
A1253	LAMIALES	OROBANCHACEAE	Orobanche	Orobanche bartlingii	Orobanche bartlingii¬†Griseb.	Root Holoparasite	Seseli mucronatum	Seseli mucronatum (Schrenk) Pimenov & Sdobnina	Seseli	Apiaceae	Apiales	perennial herb	Kyrgyzstan	Middle Asia	Online report, host contact not confirmed	Medium	Plantarium, https://www.plantarium.ru/page/image/id/524615.html, Nov 2022
A1254	LAMIALES	OROBANCHACEAE	Orobanche	Orobanche alsatica	Orobanche alsatica¬†Kirschl.	Root Holoparasite	Seseli osseum	Seseli osseum Crantz	Seseli	Apiaceae	Apiales	perennial herb	Unknown	NA	Uncited report in flora	Medium	Annotated Checklist of Host Plants of Orobanchaceae, accessed Nov 2022
A1255	LAMIALES	OROBANCHACEAE	Orobanche	Orobanche bartlingii	Orobanche bartlingii¬†Griseb.	Root Holoparasite	Seseli schrenkianum	Seseli schrenkianum (C.A. Mey. ex Schischk.) Pimenov & Sdobnina	Seseli	Apiaceae	Apiales	perennial herb	Kazakhstan	Middle Asia	Online report, host contact not confirmed	Medium	Plantarium, https://www.plantarium.ru/page/image/id/648945.html, Nov 2022
A1256	LAMIALES	OROBANCHACEAE	Orobanche	Orobanche bartlingii	Orobanche bartlingii¬†Griseb.	Root Holoparasite	Seseli sp.	Seseli sp.	Seseli	Apiaceae	Apiales	perennial herb	Unknown	NA	Multiple reports cited by online flora	High	Annotated Checklist of Host Plants of Orobanchaceae, accessed Nov 2022
A1257	LAMIALES	OROBANCHACEAE	Orobanche	Orobanche bartlingii	Orobanche bartlingii¬†Griseb.	Root Holoparasite	Seseli tortuosum	Seseli tortuosum L.	Seseli	Apiaceae	Apiales	perennial herb	Russia	Eastern Europe	Herbarium specimen label note, host not present	Medium	MW1008914 [MW]
A1258	LAMIALES	OROBANCHACEAE	Phelipanche	Phelipanche nana	Phelipanche nana ([F.W. de No√´ ex.] Rchb. fil.) Soj√°k	Root Holoparasite	Sison segetum	Sison segetum L.	Sison	Apiaceae	Apiales	biennial herb	Unknown	NA	Uncited report in flora	Medium	Beck, 1930
A1259	LAMIALES	OROBANCHACEAE	Orobanche	Orobanche pubescens	Orobanche pubescens¬†d'Urv.	Root Holoparasite	Smyrnium olusatrum	Smyrnium olusatrum L.	Smyrnium	Apiaceae	Apiales	perennial herb	Malta	Southeastern Europe	Personal Communication	Medium	Mifsud pers. comm. In Annotated Checklist of Host Plants of Orobanchaceae, accessed Nov 2022
A1260	LAMIALES	OROBANCHACEAE	Phelipanche	Phelipanche schultzii	Phelipanche schultzii (Mutel) Pomel	Root Holoparasite	Thapsia sp.	Thapsia sp.	Thapsia	Apiaceae	Apiales	perennial herb	Unknown	NA	Multiple reports cited by online flora	High	Annotated Checklist of Host Plants of Orobanchaceae, accessed Nov 2022
A1261	LAMIALES	OROBANCHACEAE	Phelipanche	Phelipanche schultzii	Phelipanche schultzii (Mutel) Pomel	Root Holoparasite	Thapsia villosa	Thapsia villosa L.	Thapsia	Apiaceae	Apiales	perennial herb	Spain	Southwestern Europe	Herbarium specimen label note, host not present	Medium	Pujadas & Lora 17468 [COA]
A1262	LAMIALES	OROBANCHACEAE	Orobanche	Orobanche pubescens	Orobanche pubescens¬†d'Urv.	Root Holoparasite	Tordylium apulum	Tordylium apulum L.	Tordylium	Apiaceae	Apiales	annual herb	Greece	Southeastern Europe	Online report, host contact not confirmed	Medium	Parasitic Plant Connection, https://parasiticplants.siu.edu/Orobanchaceae/images/OrobancheVersicolor2.jpg, Nov 2022
A1263	LAMIALES	OROBANCHACEAE	Phelipanche	Phelipanche nana	Phelipanche nana ([F.W. de No√´ ex.] Rchb. fil.) Soj√°k	Root Holoparasite	Torilis africana	Torilis africana Spreng.	Torilis	Apiaceae	Apiales	annual herb	Unknown	NA	Uncited report in flora	Medium	Beck, 1930
A1264	LAMIALES	OROBANCHACEAE	Phelipanche	Phelipanche nana	Phelipanche nana ([F.W. de No√´ ex.] Rchb. fil.) Soj√°k	Root Holoparasite	Torilis nodosa	Torilis nodosa (L.) Gaertn.	Torilis	Apiaceae	Apiales	annual herb	Unknown	NA	Uncited report in flora	Medium	Beck, 1930
A1265	LAMIALES	OROBANCHACEAE	Orobanche	Orobanche pubescens	Orobanche pubescens¬†d'Urv.	Root Holoparasite	Torilis sp.	Torilis sp.	Torilis	Apiaceae	Apiales	annual herb	Russia	Eastern Europe	Uncited report in flora	Medium	Novopokrovskij & Tzvelev, 1958
A1266	LAMIALES	OROBANCHACEAE	Orobanche	Orobanche kotschyi	Orobanche kotschyi¬†Reut.	Root Holoparasite	Zosima sp.	Zosima sp.	Zosima	Apiaceae	Apiales	perennial herb	Central Eurasia	Middle Asia	Uncited report in flora	Medium	Novopokrovskij & Tzvelev 1958
A1267	LAMIALES	OROBANCHACEAE	Cistanche	Cistanche tinctoria	Cistanche tinctoria (Forssk.) Deflers	Root Holoparasite	Calotropis procera	Calotropis procera (Aiton) W.T.Aiton	Calotropis	Apocynaceae	Gentianales	shrub	Unknown	NA	Report in study that confirmed host contact	High	Ihali et al., 2010
A1268	SANTALALES	BALANOPHORACEAE	Balanophora	Balanophora fungosa	Balanophora fungosa subsp. indica (Arn.) B.Hansen	Root Holoparasite	Carissa carandas	Carissa carandas L.	Carissa	Apocynaceae	Gentianales	shrub	Unknown	NA	Uncited reference in monograph, likely from herbarium specimen	Medium	Hansen, 1972
A1269	SANTALALES	BALANOPHORACEAE	Thonningia	Thonningia sanguinea	Thonningia sanguinea Vahl	Root Holoparasite	Funtumia africana	Funtumia africana (Benth.) Stapf	Funtumia	Apocynaceae	Gentianales	tree	Unknown	NA	Uncited reference in monograph, likely from herbarium specimen	Medium	Hansen, 1986
A1270	SANTALALES	BALANOPHORACEAE	Thonningia	Thonningia sanguinea	Thonningia sanguinea Vahl	Root Holoparasite	Funtumia elastica	Funtumia elastica (Preuss) Stapf	Funtumia	Apocynaceae	Gentianales	tree	Uganda	East Tropical Africa	Report in study that confirmed host contact	High	Olanya & Eilu, 2009
A1271	SANTALALES	BALANOPHORACEAE	Balanophora	Balanophora latisepala	Balanophora latisepala¬†(Tiegh.) Lecomte	Root Holoparasite	Gymnema sp.	Gymnema sp.	Gymnema	Apocynaceae	Gentianales	shrub	Unknown	NA	Uncited reference in monograph, likely from herbarium specimen	Medium	Hansen, 1972
A1272	ERICALES	MITRASTEMONACEAE	Mitrastemon	Mitrastemon yamamotoi	Mitrastemon yamamotoi (Makino) Makino	Endoparasite	Ilex integra	Ilex integra Thunb.	Ilex	Aquifoliaceae	Aquifoliales	tree	Unknown	NA	Uncited report in study	Medium	Meijer & Veldkamp, 1993
A1273	PIPERALES	HYDNORACEAE	Prosopanche	Prosopanche bonacinae	Prosopanche bonacinae Speg.	Root Holoparasite	Ilex paraguariensis	Ilex paraguariensis A.St.-Hil.	Ilex	Aquifoliaceae	Aquifoliales	shrub	Unknown	NA	Herbarium specimen cited in monograph	Medium	Spegazzini 17410 [LPS] in Cocucci, 1966
A1274	SANTALALES	BALANOPHORACEAE	Balanophora	Balanophora fungosa	Balanophora fungosa subsp. indica (Arn.) B.Hansen	Root Holoparasite	Ilex wightiana	Ilex wightiana Wall. ex Wight	Ilex	Aquifoliaceae	Aquifoliales	tree	Unknown	NA	Uncited reference in monograph, likely from herbarium specimen	Medium	Hansen, 1972
A1275	LAMIALES	OROBANCHACEAE	Aeginetia	Aeginetia mirabilis	Aeginetia mirabilis (Blume) Bakh.	Root Holoparasite	Schismatoglottis sp.	Schismatoglottis sp.	Schismatoglottis	Araceae	Alismatales	perennial herb	Unknown	NA	Uncited report in flora	Medium	Bakhuizen van den Brink, 1921
A1276	LAMIALES	OROBANCHACEAE	Lathraea	Lathraea clandestina	Lathraea clandestina L.	Root Holoparasite	Arum italicum	Arum italicum Mill.	Arum	Araceae	Alismatales	perennial herb	Europe	Southwestern Europe	Report in study that confirmed host contact	Low	de Rochebrune, 1862
A1277	LAMIALES	OROBANCHACEAE	Lathraea	Lathraea clandestina	Lathraea clandestina L.	Root Holoparasite	Arum maculatum	Arum maculatum L.	Arum	Araceae	Alismatales	perennial herb	Europe	Southwestern Europe	Report in study that confirmed host contact	Low	Chemin, 1920
A1278	SANTALALES	BALANOPHORACEAE	Balanophora	Balanophora involucrata	Balanophora involucrata¬†Hook.f. & Thomson	Root Holoparasite	Araliaceae sp.	Araliaceae sp.	Araliaceae	Araliaceae	Apiales	unknown	Unknown	NA	Uncited reference in monograph, likely from herbarium specimen	Medium	Hansen, 1972
A1279	SANTALALES	BALANOPHORACEAE	Rhopalocnemis	Rhopalocnemis phalloides	Rhopalocnemis phalloides Jungh.	Root Holoparasite	Dendropanax sp.	Dendropanax sp.	Dendropanax	Araliaceae	Apiales	tree	China	China	Uncited reference in monograph, likely from herbarium specimen	Medium	Flora of China online, accessed 2022
A1280	SANTALALES	BALANOPHORACEAE	Langsdorffia	Langsdorffia hypogaea	Langsdorffia hypogaea Mart.	Root Holoparasite	Didymopanax sp.	Didymopanax sp.	Didymopanax	Araliaceae	Apiales	tree	Brazil	Brazil	Herbarium specimen label note, host not confirmed	Medium	Argent 6706 [K]
A1281	LAMIALES	OROBANCHACEAE	Orobanche	Orobanche hederae	Orobanche hederae¬†Duby	Root Holoparasite	Eleutherococcus wardii	Eleutherococcus wardii (W.W. Sm.) S.Y. Hu	Eleutherococcus	Araliaceae	Apiales	shrub	Cultivated in Europe	NA	Uncited report in flora	Medium	Uhlich et al., 1995
A1282	LAMIALES	OROBANCHACEAE	Orobanche	Orobanche hederae	Orobanche hederae¬†Duby	Root Holoparasite	Fatsia japonica	Fatsia japonica (Thunb.) Decne. & Planch.	Fatsia	Araliaceae	Apiales	shrub	France	Southwestern Europe	Herbarium specimen label note, with host present	High	P00598694 [P]
A1283	LAMIALES	OROBANCHACEAE	Orobanche	Orobanche hederae	Orobanche hederae¬†Duby	Root Holoparasite	Fatsia japonica	Fatsia japonica (Thunb.) Decne. & Planch.	Fatsia	Araliaceae	Apiales	shrub	Portugal	Southwestern Europe	Uncited report in flora	Medium	Guimar√£es, 1904
A1284	LAMIALES	OROBANCHACEAE	Orobanche	Orobanche hederae	Orobanche hederae¬†Duby	Root Holoparasite	Hedera algeriensis	Hedera algeriensis Hibberd	Hedera	Araliaceae	Apiales	shrub	Tunisia	Northern Africa	Uncited report in flora	Medium	El Mokni et al., 2015
A1285	LAMIALES	OROBANCHACEAE	Orobanche	Orobanche hederae	Orobanche hederae¬†Duby	Root Holoparasite	Hedera canariensis	Hedera canariensis Willd.	Hedera	Araliaceae	Apiales	shrub	Canary Islands	Macaronesia	Uncited report in flora	Medium	Jahandiez & Maire, 1934
A1286	LAMIALES	OROBANCHACEAE	Orobanche	Orobanche hederae	Orobanche hederae¬†Duby	Root Holoparasite	Hedera colchica	Hedera colchica (K. Koch) K. Koch	Hedera	Araliaceae	Apiales	shrub	Caucasus	Caucasus	Uncited report in flora	Medium	Beck, 1930
A1287	LAMIALES	OROBANCHACEAE	Orobanche	Orobanche hederae	Orobanche hederae¬†Duby	Root Holoparasite	Hedera colchica	Hedera colchica (K. Koch) K. Koch	Hedera	Araliaceae	Apiales	shrub	Caucasus	Caucasus	Uncited report in flora	Medium	Piwowarczyk & Tatanov, 2013
A1288	LAMIALES	OROBANCHACEAE	Lathraea	Lathraea clandestina	Lathraea clandestina L.	Root Holoparasite	Hedera helix	Hedera helix L.	Hedera	Araliaceae	Apiales	shrub	Europe	Southwestern Europe	Report in study that confirmed host contact	Low	Chemin, 1920
A1289	LAMIALES	OROBANCHACEAE	Orobanche	Orobanche hederae	Orobanche hederae¬†Duby	Root Holoparasite	Hedera helix	Hedera helix L.	Hedera	Araliaceae	Apiales	shrub	Caucasus	Caucasus	Report in study that confirmed host contact	High	Maslo, 2016
A1290	LAMIALES	OROBANCHACEAE	Orobanche	Orobanche hederae	Orobanche hederae¬†Duby	Root Holoparasite	Hedera helix	Hedera helix L.	Hedera	Araliaceae	Apiales	shrub	Unknown	NA	Multiple reports cited by online flora	High	Annotated Checklist of Host Plants of Orobanchaceae, accessed Nov 2022
A1291	LAMIALES	OROBANCHACEAE	Orobanche	Orobanche hederae	Orobanche hederae¬†Duby	Root Holoparasite	Hedera helix	Hedera helix L.	Hedera	Araliaceae	Apiales	shrub	Europe	Middle Europe	Uncited report in flora	Medium	Beck, 1930
A1292	LAMIALES	OROBANCHACEAE	Orobanche	Orobanche hederae	Orobanche hederae¬†Duby	Root Holoparasite	Hedera hibernica	Hedera hibernica Poit.	Hedera	Araliaceae	Apiales	shrub	Atlantic Europe	Southwestern Europe	Uncited report in flora	Medium	Rumsey & Jury, 1991
A1293	LAMIALES	OROBANCHACEAE	Orobanche	Orobanche hederae	Orobanche hederae¬†Duby	Root Holoparasite	Hedera taurica	Hedera taurica (Hibberd) Carri√®re	Hedera	Araliaceae	Apiales	shrub	Crimea	Eastern Europe	Uncited report in flora	Medium	Tsymbalyuk & Mosyakin, 2013
A1294	SANTALALES	BALANOPHORACEAE	Balanophora	Balanophora elongata	Balanophora elongata¬†Blume	Root Holoparasite	Heptapleurum aromaticum	Heptapleurum aromaticum (Blume) Boerl.	Heptapleurum	Araliaceae	Apiales	tree	Unknown	NA	Uncited reference in monograph, likely from herbarium specimen	Medium	Hansen, 1972 (as Schefflera aromatica (Bl.) Harms)
A1295	LAMIALES	OROBANCHACEAE	Orobanche	Orobanche minor	Orobanche minor¬†Sm.	Root Holoparasite	Hydrocotyle moschata	Hydrocotyle moschata G. Forst.	Hydrocotyle	Araliaceae	Apiales	perennial herb	New Zealand	New Zealand	Uncited report in flora	Medium	Colenso, 1889
A1296	LAMIALES	OROBANCHACEAE	Orobanche	Orobanche minor	Orobanche minor¬†Sm.	Root Holoparasite	Hydrocotyle moschata	Hydrocotyle moschata G. Forst.	Hydrocotyle	Araliaceae	Apiales	perennial herb	New Zealand	New Zealand	Uncited report in flora	Medium	Beck, 1930
A1297	LAMIALES	OROBANCHACEAE	Orobanche	Orobanche hederae	Orobanche hederae¬†Duby	Root Holoparasite	Kalopanax septemlobus	Kalopanax septemlobus (Thunb.) Koidz.	Kalopanax	Araliaceae	Apiales	tree	Cultivated in Europe	NA	Uncited report in flora	Medium	Uhlich et al., 1995
A1298	LAMIALES	OROBANCHACEAE	Phacellanthus	Phacellanthus tubiflorus	Phacellanthus tubiflorus Siebold & Zucc.	Root Holoparasite	Kalopanax septemlobus	Kalopanax septemlobus subsp. septemlobus (Thunb.) Koidz.	Kalopanax	Araliaceae	Apiales	tree	Japan	Eastern Asia	Report in study, host contact not confirmed	Medium	Matsuura & Toyohuku, 1937
A1299	SANTALALES	BALANOPHORACEAE	Balanophora	Balanophora elongata	Balanophora elongata¬†Blume	Root Holoparasite	Macropanax dispermus	Macropanax dispermus (Blume) Kuntze	Macropanax	Araliaceae	Apiales	tree	Unknown	NA	Uncited reference in monograph, likely from herbarium specimen	Medium	Hansen, 1972
A1300	SANTALALES	BALANOPHORACEAE	Dactylanthus	Dactylanthus taylorii	Dactylanthus taylorii Hook.f.	Root Holoparasite	Neopanax arboreus	Neopanax arboreus (L.f.) Allan	Neopanax	Araliaceae	Apiales	tree	New Zealand	New Zealand	Report in study that confirmed host contact	High	Ecroyd, 1996 (as Psuedopanax arboreus)
A1301	SANTALALES	BALANOPHORACEAE	Dactylanthus	Dactylanthus taylorii	Dactylanthus taylorii Hook.f.	Root Holoparasite	Neopanax arboreus	Neopanax arboreus (L.f.) Allan	Neopanax	Araliaceae	Apiales	tree	New Zealand	New Zealand	Report in study that confirmed host contact	High	Holzapfel et al., 2015 (as Psuedopanax arboreus)
A1302	SANTALALES	BALANOPHORACEAE	Dactylanthus	Dactylanthus taylorii	Dactylanthus taylorii Hook.f.	Root Holoparasite	Neopanax colensoi	Neopanax colensoi (Hook.f.) Allan	Neopanax	Araliaceae	Apiales	shrub	New Zealand	New Zealand	Uncited reference in study	Medium	Ecroyd, 1995 (as Psuedopanax colensoi)
A1303	SANTALALES	BALANOPHORACEAE	Dactylanthus	Dactylanthus taylorii	Dactylanthus taylorii Hook.f.	Root Holoparasite	Pseudopanax crassifolius	Pseudopanax crassifolius (Sol. ex A.Cunn.) K.Koch	Pseudopanax	Araliaceae	Apiales	tree	New Zealand	New Zealand	Report in study that confirmed host contact	High	Ecroyd, 1996
A1304	SANTALALES	BALANOPHORACEAE	Dactylanthus	Dactylanthus taylorii	Dactylanthus taylorii Hook.f.	Root Holoparasite	Pseudopanax crassifolius	Pseudopanax crassifolius (Sol. ex A.Cunn.) K.Koch	Pseudopanax	Araliaceae	Apiales	tree	New Zealand	New Zealand	Report in study that confirmed host contact	High	Holzapfel et al., 2015
A1305	SANTALALES	BALANOPHORACEAE	Dactylanthus	Dactylanthus taylorii	Dactylanthus taylorii Hook.f.	Root Holoparasite	Raukaua anomalus	Raukaua anomalus (Hook.) A.D.Mitch., Frodin & Heads	Raukaua	Araliaceae	Apiales	shrub	New Zealand	New Zealand	Uncited reference in study	Medium	Ecroyd, 1995 (as Psuedopanax anomalus)
A1306	SANTALALES	BALANOPHORACEAE	Dactylanthus	Dactylanthus taylorii	Dactylanthus taylorii Hook.f.	Root Holoparasite	Raukaua edgerleyi	Raukaua edgerleyi (Hook.f.) Seem.	Raukaua	Araliaceae	Apiales	tree	New Zealand	New Zealand	Uncited reference in study	Medium	Ecroyd, 1995 (as Pseudopanax edgerleyi)
A1307	SANTALALES	BALANOPHORACEAE	Dactylanthus	Dactylanthus taylorii	Dactylanthus taylorii Hook.f.	Root Holoparasite	Raukaua simplex	Raukaua simplex (G.Forst.) A.D.Mitch., Frodin & Heads	Raukaua	Araliaceae	Apiales	shrub	New Zealand	New Zealand	Uncited reference in study	Medium	Ecroyd, 1995 (as Pseudopanax simplex)
A1308	SANTALALES	BALANOPHORACEAE	Dactylanthus	Dactylanthus taylorii	Dactylanthus taylorii Hook.f.	Root Holoparasite	Schefflera digitata	Schefflera digitata J.R.Forst. & G.Forst.	Schefflera	Araliaceae	Apiales	shrub	New Zealand	New Zealand	Uncited reference in study	Medium	Ecroyd, 1995
A1309	LAMIALES	OROBANCHACEAE	Orobanche	Orobanche hederae	Orobanche hederae¬†Duby	Root Holoparasite	Tetrapanax papyrifer	Tetrapanax papyrifer (Hook.) K. Koch	Tetrapanax	Araliaceae	Apiales	shrub	Cultivated in Europe	NA	Uncited report in flora	Medium	Beck, 1930
A1310	SANTALALES	BALANOPHORACEAE	Helosis	Helosis cayennensis	Helosis cayennensis (Sw.) Spreng.	Root Holoparasite	Geonoma sp.	Geonoma sp.	Geonoma	Arecaceae	Arecales	shrub	Costa Rica	Central America	Uncited reference in flora	Low	Morales, Flora Costaricensis
A1311	SANTALALES	BALANOPHORACEAE	Langsdorffia	Langsdorffia hypogaea	Langsdorffia hypogaea Mart.	Root Holoparasite	Geonoma sp.	Geonoma sp.	Geonoma	Arecaceae	Arecales	shrub	Unknown	NA	Uncited reference in monograph, likely from herbarium specimen	Low	Hansen, 1980
A1312	SANTALALES	BALANOPHORACEAE	Sarcophyte	Sarcophyte piriei	Sarcophyte piriei Hutch.	Root Holoparasite	Hyphaene sp.	Hyphaene sp.	Hyphaene	Arecaceae	Arecales	shrub	Zimbabwe	South Tropical Africa	Herbarium specimen label note, host not present	Medium	Fanshawe F8318 [K]
A1313	SANTALALES	BALANOPHORACEAE	Langsdorffia	Langsdorffia hypogaea	Langsdorffia hypogaea Mart.	Root Holoparasite	Iriartea sp.	Iriartea sp.	Iriartea	Arecaceae	Arecales	tree	Unknown	NA	Uncited reference in monograph, likely from herbarium specimen	Low	Hansen, 1980
A1314	LAMIALES	OROBANCHACEAE	Lathraea	Lathraea clandestina	Lathraea clandestina L.	Root Holoparasite	Ornithogalum pyrenaicum	Ornithogalum pyrenaicum L.	Ornithogalum	Asparagaceae	Asparagales	perennial herb	Europe	Southwestern Europe	Report in study that confirmed host contact	Low	de Rochebrune, 1862
A1315	LAMIALES	OROBANCHACEAE	Orobanche	Orobanche mauretanica	Orobanche mauretanica Beck	Root Holoparasite	Achillea ageratum	Achillea ageratum L.	Achillea	Asteraceae	Asterales	perennial herb	Unknown	NA	Uncited report in flora	Medium	Beck, 1930
A1316	LAMIALES	OROBANCHACEAE	Phelipanche	Phelipanche purpurea	Phelipanche purpurea (Jacq.) Soj√°k	Root Holoparasite	Achillea clypeolata	Achillea clypeolata Sm.	Achillea	Asteraceae	Asterales	perennial herb	Bulgaria	Southeastern Europe	Uncited report in flora	Medium	Stoyanov, 2005
A1317	LAMIALES	OROBANCHACEAE	Phelipanche	Phelipanche purpurea	Phelipanche purpurea (Jacq.) Soj√°k	Root Holoparasite	Achillea clypeolata	Achillea clypeolata Sm.	Achillea	Asteraceae	Asterales	perennial herb	Serbia	Southeastern Europe	Uncited report in flora	Medium	Beck, 1930
A1318	LAMIALES	OROBANCHACEAE	Phelipanche	Phelipanche purpurea	Phelipanche purpurea (Jacq.) Soj√°k	Root Holoparasite	Achillea collina	Achillea collina (Wirtg.) Heimerl	Achillea	Asteraceae	Asterales	perennial herb	Poland	Middle Europe	Report in study that confirmed host contact	High	Piwowarczyk, 2012
A1319	LAMIALES	OROBANCHACEAE	Phelipanche	Phelipanche purpurea	Phelipanche purpurea (Jacq.) Soj√°k	Root Holoparasite	Achillea collina	Achillea collina (Wirtg.) Heimerl	Achillea	Asteraceae	Asterales	perennial herb	Czech Republic	Middle Europe	Uncited report in flora	Medium	Z√°zvorka, 2000
A1320	LAMIALES	OROBANCHACEAE	Phelipanche	Phelipanche purpurea	Phelipanche purpurea (Jacq.) Soj√°k	Root Holoparasite	Achillea holosericea	Achillea holosericea Sm.	Achillea	Asteraceae	Asterales	perennial herb	Greece	Southeastern Europe	Uncited report in flora	Medium	Carlon et al., 2005
A1321	LAMIALES	OROBANCHACEAE	Phelipanche	Phelipanche purpurea	Phelipanche purpurea subsp. ballii (Maire) Carl√≥n, G. G√≥mez, M. La√≠nz, Moreno Mor., √ì. S√°nchez & Schneew.	Root Holoparasite	Achillea ligustica	Achillea ligustica All.	Achillea	Asteraceae	Asterales	perennial herb	Unknown	NA	Uncited report in flora	Medium	Annotated Checklist of Host Plants of Orobanchaceae, accessed Nov 2022
A1322	LAMIALES	OROBANCHACEAE	Phelipanche	Phelipanche purpurea	Phelipanche purpurea subsp. millefolii (Rchb.) Carl√≥n, G. G√≥mez, M. La√≠nz, Moreno Mor., √ì. S√°nchez & Schneew.	Root Holoparasite	Achillea ligustica	Achillea ligustica All.	Achillea	Asteraceae	Asterales	perennial herb	Europe	Middle Europe	Uncited report in flora	Medium	Annotated Checklist of Host Plants of Orobanchaceae, accessed Nov 2022
A1323	LAMIALES	OROBANCHACEAE	Phelipanche	Phelipanche purpurea	Phelipanche purpurea (Jacq.) Soj√°k	Root Holoparasite	Achillea millefolium	Achillea millefolium L.	Achillea	Asteraceae	Asterales	perennial herb	Poland	Middle Europe	Report in study that confirmed host contact	High	Piwowarczyk, 2012
A1324	LAMIALES	OROBANCHACEAE	Phelipanche	Phelipanche purpurea	Phelipanche purpurea (Jacq.) Soj√°k	Root Holoparasite	Achillea millefolium	Achillea millefolium L.	Achillea	Asteraceae	Asterales	perennial herb	Armenia	Caucasus	Uncited report in flora	Medium	Piwowarczyk & al., 2019
A1325	LAMIALES	OROBANCHACEAE	Phelipanche	Phelipanche purpurea	Phelipanche purpurea (Jacq.) Soj√°k	Root Holoparasite	Achillea millefolium	Achillea millefolium L.	Achillea	Asteraceae	Asterales	perennial herb	Bulgaria	Southeastern Europe	Uncited report in flora	Medium	Stoyanov, 2005
A1326	LAMIALES	OROBANCHACEAE	Phelipanche	Phelipanche purpurea	Phelipanche purpurea (Jacq.) Soj√°k	Root Holoparasite	Achillea millefolium	Achillea millefolium L.	Achillea	Asteraceae	Asterales	perennial herb	Czech Republic	Middle Europe	Uncited report in flora	Medium	Z√°zvorka, 2000
A1327	LAMIALES	OROBANCHACEAE	Phelipanche	Phelipanche purpurea	Phelipanche purpurea (Jacq.) Soj√°k	Root Holoparasite	Achillea millefolium	Achillea millefolium L.	Achillea	Asteraceae	Asterales	perennial herb	France	Southwestern Europe	Herbarium specimen label note, host not present	Medium	CLF170369 [CLF]
A1328	LAMIALES	OROBANCHACEAE	Phelipanche	Phelipanche purpurea	Phelipanche purpurea (Jacq.) Soj√°k	Root Holoparasite	Achillea millefolium	Achillea millefolium L.	Achillea	Asteraceae	Asterales	perennial herb	Georgia	Caucasus	Herbarium specimen label note, host not present	Medium	WU0032450 [WU]
A1329	LAMIALES	OROBANCHACEAE	Phelipanche	Phelipanche purpurea	Phelipanche purpurea (Jacq.) Soj√°k	Root Holoparasite	Achillea millefolium	Achillea millefolium L.	Achillea	Asteraceae	Asterales	perennial herb	Russia	Eastern Europe	Herbarium specimen label note, host not present	Medium	MW0717043 [MW]
A1330	LAMIALES	OROBANCHACEAE	Phelipanche	Phelipanche purpurea	Phelipanche purpurea (Jacq.) Soj√°k	Root Holoparasite	Achillea millefolium	Achillea millefolium L.	Achillea	Asteraceae	Asterales	perennial herb	UK	Northern Europe	Uncited report in flora	Medium	Thorogood & Rumsey, 2021
A1331	LAMIALES	OROBANCHACEAE	Phelipanche	Phelipanche purpurea	Phelipanche purpurea subsp. millefolii (Rchb.) Carl√≥n, G. G√≥mez, M. La√≠nz, Moreno Mor., √ì. S√°nchez & Schneew.	Root Holoparasite	Achillea millefolium	Achillea millefolium L.	Achillea	Asteraceae	Asterales	perennial herb	Europe	Middle Europe	Uncited report in flora	Medium	Annotated Checklist of Host Plants of Orobanchaceae, accessed Nov 2022
A1332	LAMIALES	OROBANCHACEAE	Phelipanche	Phelipanche purpurea	Phelipanche purpurea (Jacq.) Soj√°k	Root Holoparasite	Achillea nobilis	Achillea nobilis L.	Achillea	Asteraceae	Asterales	perennial herb	Bulgaria	Southeastern Europe	Uncited report in flora	Medium	Stoyanov, 2005
A1333	LAMIALES	OROBANCHACEAE	Phelipanche	Phelipanche purpurea	Phelipanche purpurea (Jacq.) Soj√°k	Root Holoparasite	Achillea nobilis	Achillea nobilis L.	Achillea	Asteraceae	Asterales	perennial herb	Czech Republic	Middle Europe	Uncited report in flora	Medium	Z√°zvorka, 2000
A1334	LAMIALES	OROBANCHACEAE	Phelipanche	Phelipanche purpurea	Phelipanche purpurea subsp. millefolii (Rchb.) Carl√≥n, G. G√≥mez, M. La√≠nz, Moreno Mor., √ì. S√°nchez & Schneew.	Root Holoparasite	Achillea odorata	Achillea odorata L.	Achillea	Asteraceae	Asterales	perennial herb	Europe	Middle Europe	Uncited report in flora	Medium	Annotated Checklist of Host Plants of Orobanchaceae, accessed Nov 2022
A1335	LAMIALES	OROBANCHACEAE	Phelipanche	Phelipanche purpurea	Phelipanche purpurea (Jacq.) Soj√°k	Root Holoparasite	Achillea pannonica	Achillea pannonica Scheele	Achillea	Asteraceae	Asterales	perennial herb	Poland	Middle Europe	Report in study that confirmed host contact	High	Piwowarczyk, 2012
A1336	LAMIALES	OROBANCHACEAE	Phelipanche	Phelipanche purpurea	Phelipanche purpurea (Jacq.) Soj√°k	Root Holoparasite	Achillea setacea	Achillea setacea Waldst. & Kit.	Achillea	Asteraceae	Asterales	perennial herb	France	Southwestern Europe	Herbarium specimen label note, with host present	High	CLF170371 [CLF]
A1337	LAMIALES	OROBANCHACEAE	Phelipanche	Phelipanche purpurea	Phelipanche purpurea (Jacq.) Soj√°k	Root Holoparasite	Achillea setacea	Achillea setacea Waldst. & Kit.	Achillea	Asteraceae	Asterales	perennial herb	Caucasus	Caucasus	Herbarium specimen label note, host not present	Medium	MW0717046 [MW]
A1338	LAMIALES	OROBANCHACEAE	Phelipanche	Phelipanche purpurea	Phelipanche purpurea (Jacq.) Soj√°k	Root Holoparasite	Achillea setacea	Achillea setacea Waldst. & Kit.	Achillea	Asteraceae	Asterales	perennial herb	Czech Republic	Middle Europe	Uncited report in flora	Medium	Z√°zvorka, 2000
A1339	LAMIALES	OROBANCHACEAE	Phelipanche	Phelipanche persica	Phelipanche persica (Beck) Piwow., √ì. S√°nchez & Moreno Mor	Root Holoparasite	Achillea sp.	Achillea sp.	Achillea	Asteraceae	Asterales	perennial herb	Iraq	Western Asia	Herbarium specimen label note, host not present	Medium	JE0000906 [JE]
A1340	LAMIALES	OROBANCHACEAE	Phelipanche	Phelipanche purpurea	Phelipanche purpurea subsp. millefolii (Rchb.) Carl√≥n, G. G√≥mez, M. La√≠nz, Moreno Mor., √ì. S√°nchez & Schneew.	Root Holoparasite	Achillea sp.	Achillea sp.	Achillea	Asteraceae	Asterales	perennial herb	Europe	Middle Europe	Multiple reports cited by online flora	High	Annotated Checklist of Host Plants of Orobanchaceae, accessed Nov 2022
A1341	LAMIALES	OROBANCHACEAE	Phelipanche	Phelipanche purpurea	Phelipanche purpurea (Jacq.) Soj√°k	Root Holoparasite	Achillea wilhelmsii	Achillea wilhelmsii K. Koch	Achillea	Asteraceae	Asterales	perennial herb	Iran	Western Asia	Report in study that confirmed host contact	High	Yousefi et al., 2013
A1342	LAMIALES	OROBANCHACEAE	Aphyllon	Aphyllon californicum	Aphyllon californicum subsp. grande (Heckard) A.C. Schneid.	Root Holoparasite	Adenostoma fasciculatum	Adenostoma fasciculatum Hook. & Arn.	Adenostoma	Rosaceae	Rosales	shrub	USA	Southwestern U.S.A.	Herbarium specimen label note, host not present	Medium	Norris s.n. [UCLA]
A1343	LAMIALES	OROBANCHACEAE	Orobanche	Orobanche flava	Orobanche flava¬†Mart. ex F.W.Schultz	Root Holoparasite	Adenostyles alliariae	Adenostyles alliariae (Gouan) A. Kern	Adenostyles	Asteraceae	Asterales	perennial herb	Unknown	NA	Uncited report in flora	Medium	Beck, 1930
A1344	LAMIALES	OROBANCHACEAE	Orobanche	Orobanche flava	Orobanche flava¬†Mart. ex F.W.Schultz	Root Holoparasite	Adenostyles alpina	Adenostyles alpina (L.) Bluff & Fingerh.	Adenostyles	Asteraceae	Asterales	perennial herb	Switzerland	Middle Europe	Herbarium specimen label note, host not present	Medium	MPU095562 [MPU]
A1345	LAMIALES	OROBANCHACEAE	Orobanche	Orobanche flava	Orobanche flava¬†Mart. ex F.W.Schultz	Root Holoparasite	Adenostyles alpina	Adenostyles alpina (L.) Bluff & Fingerh.	Adenostyles	Asteraceae	Asterales	perennial herb	Unknown	NA	Uncited report in flora	Medium	Beck, 1930
A1346	LAMIALES	OROBANCHACEAE	Orobanche	Orobanche flava	Orobanche flava¬†Mart. ex F.W.Schultz	Root Holoparasite	Adenostyles sp.	Adenostyles sp.	Adenostyles	Asteraceae	Asterales	perennial herb	England	Northern Europe	Uncited report in flora	Medium	Rumsey & Jury, 1991
A1347	LAMIALES	OROBANCHACEAE	Orobanche	Orobanche flava	Orobanche flava¬†Mart. ex F.W.Schultz	Root Holoparasite	Adenostyles sp.	Adenostyles sp.	Adenostyles	Asteraceae	Asterales	perennial herb	France	Southwestern Europe	Herbarium specimen label note, host not present	Medium	P00598672 [P]
A1348	LAMIALES	OROBANCHACEAE	Orobanche	Orobanche flava	Orobanche flava¬†Mart. ex F.W.Schultz	Root Holoparasite	Adenostyles sp.	Adenostyles sp.	Adenostyles	Asteraceae	Asterales	perennial herb	Unknown	NA	Uncited report in flora	Medium	Beck, 1930
A1349	SANTALALES	BALANOPHORACEAE	Ombrophytum	Ombrophytum subterraneum	Ombrophytum subterraneum¬†(Aspl.) B.Hansen	Root Holoparasite	Aldama mollis	Aldama mollis (Griseb.) E.E.Schill. & Panero	Aldama	Asteraceae	Asterales	perennial herb	Unknown	NA	Uncited reference in monograph, likely from herbarium specimen	Medium	Hansen, 1980 (as Viguiera mollis Gris.)
A1350	LAMIALES	OROBANCHACEAE	Aphyllon	Aphyllon riparium	Aphyllon riparium (L.T. Collins) A.C. Schneid.	Root Holoparasite	Ambrosia artemisiifolia	Ambrosia artemisiifolia L.	Ambrosia	Asteraceae	Asterales	perennial herb	USA	North-Central U.S.A.	Report in study that confirmed host contact	High	Collins et al., 2009
A1351	LAMIALES	OROBANCHACEAE	Aphyllon	Aphyllon cooperi	Aphyllon cooperi A. Gray	Root Holoparasite	Ambrosia deltoidea	Ambrosia deltoidea (Torr.) W.W.Payne	Ambrosia	Asteraceae	Asterales	shrub	USA	South-Central U.S.A.	Uncited report in flora	Medium	Collins & Yatskievych, 2015
A1352	BORAGINALES	BORAGINACEAE	Pholisma	Pholisma arenarium	Pholisma arenarium Nutt.	Root Holoparasite	Ambrosia dumosa	Ambrosia dumosa (A.Gray) W.W.Payne	Ambrosia	Asteraceae	Asterales	shrub	Americas	Mexico	Uncited report in flora	Medium	Yatskievych & Mason, 1986
A1353	BORAGINALES	BORAGINACEAE	Pholisma	Pholisma arenarium	Pholisma arenarium Nutt.	Root Holoparasite	Ambrosia dumosa	Ambrosia dumosa (A.Gray) W.W.Payne	Ambrosia	Asteraceae	Asterales	shrub	Arizona	Southwestern U.S.A.	Herbarium specimen label note, host not present	Medium	Davidson s.n. [MO] (as Franseria dumosa)
A1354	BORAGINALES	BORAGINACEAE	Pholisma	Pholisma arenarium	Pholisma arenarium Nutt.	Root Holoparasite	Ambrosia dumosa	Ambrosia dumosa (A.Gray) W.W.Payne	Ambrosia	Asteraceae	Asterales	shrub	Arizona	Southwestern U.S.A.	Herbarium specimen label note, host not present	Medium	Yatskievych & Jenkins 80-120 [MO]
A1355	BORAGINALES	BORAGINACEAE	Pholisma	Pholisma arenarium	Pholisma arenarium Nutt.	Root Holoparasite	Ambrosia dumosa	Ambrosia dumosa (A.Gray) W.W.Payne	Ambrosia	Asteraceae	Asterales	shrub	California	Southwestern U.S.A.	Herbarium specimen label note, host not present	Medium	Jenkins 2686 [MO]
A1356	BORAGINALES	BORAGINACEAE	Pholisma	Pholisma arenarium	Pholisma arenarium Nutt.	Root Holoparasite	Ambrosia dumosa	Ambrosia dumosa (A.Gray) W.W.Payne	Ambrosia	Asteraceae	Asterales	shrub	California	Southwestern U.S.A.	Herbarium specimen label note, host not present	Medium	Yatskievych 81-218 [MO]
A1357	BORAGINALES	BORAGINACEAE	Pholisma	Pholisma arenarium	Pholisma arenarium Nutt.	Root Holoparasite	Ambrosia dumosa	Ambrosia dumosa (A.Gray) W.W.Payne	Ambrosia	Asteraceae	Asterales	shrub	California	Southwestern U.S.A.	Herbarium specimen label note, host not present	Medium	Ruggles s.n. [MO]
A1358	BORAGINALES	BORAGINACEAE	Pholisma	Pholisma sonorae	Pholisma sonorae (Torr.) Yatsk.	Root Holoparasite	Ambrosia dumosa	Ambrosia dumosa (A.Gray) W.W.Payne	Ambrosia	Asteraceae	Asterales	shrub	Mexico	Mexico	Report in study	Medium	Palmer, 1890 in Thackeray & Gilman, 1931 (as Franseria dumosa)
A1359	LAMIALES	OROBANCHACEAE	Aphyllon	Aphyllon cooperi	Aphyllon cooperi A. Gray	Root Holoparasite	Ambrosia dumosa	Ambrosia dumosa (A.Gray) W.W.Payne	Ambrosia	Asteraceae	Asterales	shrub	USA	South-Central U.S.A.	Report in study that confirmed host contact	High	Collins et al., 2009
A1360	BORAGINALES	BORAGINACEAE	Pholisma	Pholisma arenarium	Pholisma arenarium Nutt.	Root Holoparasite	Ambrosia salsola	Ambrosia salsola (Torr. & A.Gray) Strother & B.G.Baldwin	Ambrosia	Asteraceae	Asterales	shrub	California	Southwestern U.S.A.	Herbarium specimen label note, host not present	Medium	Hall & Chandler 7368 [K] (as Hymenoclea salsola T.&G.)
A1361	BORAGINALES	BORAGINACEAE	Pholisma	Pholisma arenarium	Pholisma arenarium Nutt.	Root Holoparasite	Ambrosia salsola	Ambrosia salsola (Torr. & A.Gray) Strother & B.G.Baldwin	Ambrosia	Asteraceae	Asterales	shrub	California	Southwestern U.S.A.	Herbarium specimen label note, host not present	Medium	Yatskievych et al. 11-19 [MO]
A1362	BORAGINALES	BORAGINACEAE	Pholisma	Pholisma arenarium	Pholisma arenarium Nutt.	Root Holoparasite	Ambrosia salsola	Ambrosia salsola (Torr. & A.Gray) Strother & B.G.Baldwin	Ambrosia	Asteraceae	Asterales	shrub	California	Southwestern U.S.A.	Herbarium specimen label note, host not present	Medium	Yatskievych 81-154 [MO] (as Hymenoclea salsola)
A1363	BORAGINALES	BORAGINACEAE	Pholisma	Pholisma arenarium	Pholisma arenarium Nutt.	Root Holoparasite	Ambrosia salsola	Ambrosia salsola (Torr. & A.Gray) Strother & B.G.Baldwin	Ambrosia	Asteraceae	Asterales	shrub	California	Southwestern U.S.A.	Herbarium specimen label note, host not present	Medium	Thorne & Blake 34693 [MO] (as Hymenoclea salsola)
A1364	LAMIALES	OROBANCHACEAE	Aphyllon	Aphyllon cooperi	Aphyllon cooperi A. Gray	Root Holoparasite	Ambrosia salsola	Ambrosia salsola (Torr. & A.Gray) Strother & B.G.Baldwin	Ambrosia	Asteraceae	Asterales	shrub	USA	South-Central U.S.A.	Uncited report in flora	Medium	Collins & Yatskievych, 2015
A1365	BORAGINALES	BORAGINACEAE	Pholisma	Pholisma sonorae	Pholisma sonorae (Torr.) Yatsk.	Root Holoparasite	Ambrosia sp.	Ambrosia sp.	Ambrosia	Asteraceae	Asterales	shrub	Mexico	Mexico	Uncited report in flora	Medium	Baldwin et al., 2012
A1366	LAMIALES	OROBANCHACEAE	Aphyllon	Aphyllon tarapacanum	Aphyllon tarapacanum (Phil.) A.C. Schneid.	Root Holoparasite	Ambrosia sp.	Ambrosia sp.	Ambrosia	Asteraceae	Asterales	shrub	South America	Western South America	Herbarium specimen label note, host not present	Medium	Hutchison & Wright 7189 [UC, US]
A1367	PIPERALES	HYDNORACEAE	Prosopanche	Prosopanche bonacinae	Prosopanche bonacinae Speg.	Root Holoparasite	Ambrosia tenuifolia	Ambrosia tenuifolia Spreng.	Ambrosia	Asteraceae	Asterales	perennial herb	Argentina	Southern South America	Herbarium specimen cited in monograph	Medium	Hicken 523 [SI] in Cocucci, 1966
A1368	LAMIALES	OROBANCHACEAE	Orobanche	Orobanche almeriensis	Orobanche almeriensis A. Pujadas	Root Holoparasite	Andryala ragusina	Andryala ragusina L.	Andryala	Asteraceae	Asterales	perennial herb	Spain	Southwestern Europe	Report in protologue	High	Pujadas & Lora, 1995
A1369	LAMIALES	OROBANCHACEAE	Aphyllon	Aphyllon purpureum	Aphyllon purpureum (A. Heller) Holub	Root Holoparasite	Antennaria rosea	Antennaria rosea Greene	Antennaria	Asteraceae	Asterales	perennial herb	California	Southwestern U.S.A.	Herbarium specimen label note, host not present	Medium	Oswald 5615 [UC]
A1370	LAMIALES	OROBANCHACEAE	Aphyllon	Aphyllon purpureum	Aphyllon purpureum (A. Heller) Holub	Root Holoparasite	Antennaria sp.	Antennaria sp.	Antennaria	Asteraceae	Asterales	perennial herb	USA	North-Central U.S.A.	Uncited report in flora	Medium	Jepson eFlora, https://ucjeps.berkeley.edu/eflora/eflora_display.php?tid=103312, Nov 2022
A1371	LAMIALES	OROBANCHACEAE	Phelipanche	Phelipanche oxyloba	Phelipanche oxyloba (Reut.) Soj√°k	Root Holoparasite	Anthemis chia	Anthemis chia L.	Anthemis	Asteraceae	Asterales	annual herb	Turkey	Western Asia	Report in protologue, host confirmed	High	Reuter, 1847
A1372	LAMIALES	OROBANCHACEAE	Phelipanche	Phelipanche oxyloba	Phelipanche oxyloba (Reut.) Soj√°k	Root Holoparasite	Anthemis chia	Anthemis chia L.	Anthemis	Asteraceae	Asterales	annual herb	Greece	Southeastern Europe	Online report, host contact not confirmed	Medium	Andreas Fleischmann, http://www.phytoimages.siu.edu/imgs/paraman1/r/Orobanchaceae_Phelipanche_oxyloba_86053.html, Nov 2022
A1373	LAMIALES	OROBANCHACEAE	Phelipanche	Phelipanche gussoneana	Phelipanche gussoneana (Lojac.) Domina, Raab-Straube & Uhlich	Root Holoparasite	Anthemis cupaniana	Anthemis cupaniana Nyman	Anthemis	Asteraceae	Asterales	perennial herb	Italy	Southeastern Europe	Herbarium specimen label note, host not present	Medium	Domina s.n. [PAL] in Raab-Straube & Raus, 2018
A1374	LAMIALES	OROBANCHACEAE	Orobanche	Orobanche australis	Orobanche australis¬†Moris ex Bertol.	Root Holoparasite	Anthemis maritima	Anthemis maritima L.	Anthemis	Asteraceae	Asterales	perennial herb	Italy	Southeastern Europe	Online report, host contact not confirmed	Medium	Ernst Gubler, http://www.alpenbotaniker.ch/Wuerger-Suedlicher-Mi.html, Nov 2022
A1375	LAMIALES	OROBANCHACEAE	Orobanche	Orobanche fuliginosa	Orobanche fuliginosa Reuter ex Jord.	Root Holoparasite	Anthemis maritima	Anthemis maritima L.	Anthemis	Asteraceae	Asterales	perennial herb	Unknown	NA	Uncited report in flora	Medium	Beck, 1930
A1376	LAMIALES	OROBANCHACEAE	Orobanche	Orobanche iammonensis	Orobanche iammonensis¬†A.Pujadas & P.Fraga	Root Holoparasite	Anthemis maritima	Anthemis maritima L.	Anthemis	Asteraceae	Asterales	perennial herb	Balaeric Islands	Southwestern Europe	Report in protologue	High	Pujadas & Fraga, 2008
A1377	LAMIALES	OROBANCHACEAE	Orobanche	Orobanche litorea	Orobanche litorea¬†Guss.	Root Holoparasite	Anthemis maritima	Anthemis maritima L.	Anthemis	Asteraceae	Asterales	perennial herb	Tunisia	Northern Africa	Report in study that confirmed host contact	High	Mokni et al., 2015
A1378	LAMIALES	OROBANCHACEAE	Harveya	Harveya squamosa	Harveya squamosa Steud.	Root Holoparasite	Arctotis decurrens	Arctotis decurrens Jacq.	Arctotis	Asteraceae	Asterales	perennial herb	South Africa	Southern Africa	Herbarium specimen label note, host not present	Medium	LeRoux et al. 602 [NBG]
A1379	LAMIALES	OROBANCHACEAE	Phelipanche	Phelipanche ramosa	Phelipanche ramosa (L.) Pomel	Root Holoparasite	Arctotis sp.	Arctotis sp.	Arctotis	Asteraceae	Asterales	perennial herb	South Africa	Southern Africa	Uncited report in flora	Medium	Visser, 1981
A1380	LAMIALES	OROBANCHACEAE	Phelipanche	Phelipanche arenaria	Phelipanche arenaria (Borkh.) Pomel	Root Holoparasite	Artemisia absinthium	Artemisia absinthium L.	Artemisia	Asteraceae	Asterales	perennial herb	Unknown	NA	Uncited report in flora	Medium	Beck, 1930
A1381	LAMIALES	OROBANCHACEAE	Phelipanche	Phelipanche caesia	Phelipanche caesia (Rchb.) Soj√°k	Root Holoparasite	Artemisia absinthium	Artemisia absinthium L.	Artemisia	Asteraceae	Asterales	perennial herb	Armenia	Caucasus	Uncited report in flora	Medium	Piwowarczyk et al., 2019
A1382	LAMIALES	OROBANCHACEAE	Phelipanche	Phelipanche caesia	Phelipanche caesia (Rchb.) Soj√°k	Root Holoparasite	Artemisia absinthium	Artemisia absinthium L.	Artemisia	Asteraceae	Asterales	perennial herb	Austria	Middle Europe	Uncited report in flora	Medium	Beck, 1930
A1383	LAMIALES	OROBANCHACEAE	Phelipanche	Phelipanche caesia	Phelipanche caesia (Rchb.) Soj√°k	Root Holoparasite	Artemisia absinthium	Artemisia absinthium L.	Artemisia	Asteraceae	Asterales	perennial herb	Czech Republic	Middle Europe	Uncited report in flora	Medium	Z√°zvorka, 2000
A1384	LAMIALES	OROBANCHACEAE	Orobanche	Orobanche serbica	Orobanche serbica¬†Beck & Petroviƒç	Root Holoparasite	Artemisia alba	Artemisia alba Turra	Artemisia	Asteraceae	Asterales	subshrub	Unknown	NA	Multiple reports cited in flora	High	Annotated Checklist of Host Plants of Orobanchaceae, accessed Nov 2022
A1385	LAMIALES	OROBANCHACEAE	Orobanche	Orobanche serbica	Orobanche serbica¬†Beck & Petroviƒç	Root Holoparasite	Artemisia alba	Artemisia alba Turra	Artemisia	Asteraceae	Asterales	subshrub	Unknown	NA	Uncited report in flora	Medium	Beck, 1890
A1386	LAMIALES	OROBANCHACEAE	Phelipanche	Phelipanche caesia	Phelipanche caesia (Rchb.) Soj√°k	Root Holoparasite	Artemisia alpina	Artemisia alpina Willd.	Artemisia	Asteraceae	Asterales	perennial herb	Krim	Eastern Europe	Herbarium specimen label note, host not present	Medium	MW0626302 [MW]
A1387	LAMIALES	OROBANCHACEAE	Phelipanche	Phelipanche caesia	Phelipanche caesia (Rchb.) Soj√°k	Root Holoparasite	Artemisia araxina	Artemisia araxina Takht.	Artemisia	Asteraceae	Asterales	perennial herb	Armenia, Gndevaz	Caucasus	Uncited report in flora	Medium	Piwowarczyk et al., 2019
A1388	LAMIALES	OROBANCHACEAE	Phelipanche	Phelipanche arenaria	Phelipanche arenaria (Borkh.) Pomel	Root Holoparasite	Artemisia arenaria	Artemisia arenaria DC.	Artemisia	Asteraceae	Asterales	subshrub	Central Asia	Middle Asia	Online report, host contact not confirmed	Medium	Plantarium, https://www.plantarium.ru/page/image/id/515586.html, Nov 2022
A1389	LAMIALES	OROBANCHACEAE	Phelipanche	Phelipanche caesia	Phelipanche caesia (Rchb.) Soj√°k	Root Holoparasite	Artemisia armeniaca	Artemisia armeniaca Lam.	Artemisia	Asteraceae	Asterales	perennial herb	Armenia, Ghazanchi	Caucasus	Uncited report in flora	Medium	Piwowarczyk et al., 2019
A1390	LAMIALES	OROBANCHACEAE	Aphyllon	Aphyllon fasciculatum	Aphyllon fasciculatum (Nutt.) Torr. & A. Gray	Root Holoparasite	Artemisia aromatica	Artemisia aromatica A.Nelson	Artemisia	Asteraceae	Asterales	perennial herb	USA	Northwestern U.S.A.	Uncited report in flora	Medium	Schneider & Benton, 2021
A1391	LAMIALES	OROBANCHACEAE	Orobanche	Orobanche coerulescens	Orobanche coerulescens¬†Stephan	Root Holoparasite	Artemisia austriaca	Artemisia austriaca Jacq.	Artemisia	Asteraceae	Asterales	perennial herb	Kazakhstan	Middle Asia	Herbarium specimen label note, host not present	Medium	MW0878110 [MW]
A1392	LAMIALES	OROBANCHACEAE	Orobanche	Orobanche cumana	Orobanche cumana¬†Wallr.	Root Holoparasite	Artemisia austriaca	Artemisia austriaca Jacq.	Artemisia	Asteraceae	Asterales	perennial herb	Russia	Eastern Europe	Herbarium specimen label note, host not present	Medium	P02968104 [P]
A1393	LAMIALES	OROBANCHACEAE	Phelipanche	Phelipanche caesia	Phelipanche caesia (Rchb.) Soj√°k	Root Holoparasite	Artemisia austriaca	Artemisia austriaca Jacq.	Artemisia	Asteraceae	Asterales	perennial herb	Austria	Middle Europe	Uncited report in flora	Medium	Beck, 1930
A1394	LAMIALES	OROBANCHACEAE	Phelipanche	Phelipanche caesia	Phelipanche caesia (Rchb.) Soj√°k	Root Holoparasite	Artemisia austriaca	Artemisia austriaca Jacq.	Artemisia	Asteraceae	Asterales	perennial herb	Austria	Middle Europe	Uncited report in flora	Medium	Pusch, 2009
A1395	LAMIALES	OROBANCHACEAE	Phelipanche	Phelipanche caesia	Phelipanche caesia (Rchb.) Soj√°k	Root Holoparasite	Artemisia austriaca	Artemisia austriaca Jacq.	Artemisia	Asteraceae	Asterales	perennial herb	Russia	Eastern Europe	Herbarium specimen label note, host not present	Medium	MW0514055 [MW]
A1396	LAMIALES	OROBANCHACEAE	Phelipanche	Phelipanche caesia	Phelipanche caesia (Rchb.) Soj√°k	Root Holoparasite	Artemisia austriaca	Artemisia austriaca Jacq.	Artemisia	Asteraceae	Asterales	perennial herb	Russia	Eastern Europe	Online report, host contact not confirmed	Medium	Plantarium, https://www.plantarium.ru/page/image/id/614508.html, Nov 2022
A1397	LAMIALES	OROBANCHACEAE	Phelipanche	Phelipanche caesia	Phelipanche caesia (Rchb.) Soj√°k	Root Holoparasite	Artemisia austriaca	Artemisia austriaca Jacq.	Artemisia	Asteraceae	Asterales	perennial herb	Ukraine	Eastern Europe	Uncited report in flora	Medium	Piwowarczyk et al., 2014
A1398	LAMIALES	OROBANCHACEAE	Aphyllon	Aphyllon fasciculatum	Aphyllon fasciculatum (Nutt.) Torr. & A. Gray	Root Holoparasite	Artemisia campestris	Artemisia campestris L.	Artemisia	Asteraceae	Asterales	subshrub	USA	Northwestern U.S.A.	Uncited report in flora	Medium	Schneider & Benton, 2021
A1399	LAMIALES	OROBANCHACEAE	Orobanche	Orobanche artemisiae-campestris	Orobanche artemisiae-campestris¬†Vaucher ex Gaudin	Root Holoparasite	Artemisia campestris	Artemisia campestris L.	Artemisia	Asteraceae	Asterales	subshrub	Unknown	NA	Multiple reports cited by online flora	High	Annotated Checklist of Host Plants of Orobanchaceae, accessed Nov 2022
A1400	LAMIALES	OROBANCHACEAE	Orobanche	Orobanche artemisiae-campestris	Orobanche artemisiae-campestris¬†Vaucher ex Gaudin	Root Holoparasite	Artemisia campestris	Artemisia campestris L.	Artemisia	Asteraceae	Asterales	subshrub	France	Southwestern Europe	Herbarium specimen label note, host not present	Medium	CLF170291 [CLF]
A1401	LAMIALES	OROBANCHACEAE	Orobanche	Orobanche cernua	Orobanche cernua¬†Loefl.	Root Holoparasite	Artemisia campestris	Artemisia campestris L.	Artemisia	Asteraceae	Asterales	subshrub	Unknown	NA	Uncited report in flora	Medium	Annotated Checklist of Host Plants of Orobanchaceae, accessed Nov 2022
A1402	LAMIALES	OROBANCHACEAE	Orobanche	Orobanche coerulescens	Orobanche coerulescens¬†Stephan	Root Holoparasite	Artemisia campestris	Artemisia campestris L.	Artemisia	Asteraceae	Asterales	subshrub	Austria	Middle Europe	Herbarium specimen label note, host not present	Medium	AY209235 [AY]
A1403	LAMIALES	OROBANCHACEAE	Orobanche	Orobanche coerulescens	Orobanche coerulescens¬†Stephan	Root Holoparasite	Artemisia campestris	Artemisia campestris L.	Artemisia	Asteraceae	Asterales	subshrub	Belarus	Eastern Europe	Herbarium specimen label note, host not present	Medium	MW0513832 [MW]
A1404	LAMIALES	OROBANCHACEAE	Orobanche	Orobanche coerulescens	Orobanche coerulescens¬†Stephan	Root Holoparasite	Artemisia campestris	Artemisia campestris L.	Artemisia	Asteraceae	Asterales	subshrub	Czech Republic	Middle Europe	Uncited report in flora	Medium	Z√°zvorka, 2000
A1405	LAMIALES	OROBANCHACEAE	Orobanche	Orobanche coerulescens	Orobanche coerulescens¬†Stephan	Root Holoparasite	Artemisia campestris	Artemisia campestris L.	Artemisia	Asteraceae	Asterales	subshrub	Hungary	Middle Europe	Uncited report in flora	Medium	Kerner, 1874
A1406	LAMIALES	OROBANCHACEAE	Orobanche	Orobanche coerulescens	Orobanche coerulescens¬†Stephan	Root Holoparasite	Artemisia campestris	Artemisia campestris L.	Artemisia	Asteraceae	Asterales	subshrub	Kazakhstan	Middle Asia	Herbarium specimen label note, host not present	Medium	MW0878108 [MW]
A1407	LAMIALES	OROBANCHACEAE	Phelipanche	Phelipanche arenaria	Phelipanche arenaria (Borkh.) Pomel	Root Holoparasite	Artemisia campestris	Artemisia campestris L.	Artemisia	Asteraceae	Asterales	subshrub	Algeria	Northern Africa	Herbarium specimen label note, with host present	High	Cosson s.n. [P]
A1408	LAMIALES	OROBANCHACEAE	Phelipanche	Phelipanche arenaria	Phelipanche arenaria (Borkh.) Pomel	Root Holoparasite	Artemisia campestris	Artemisia campestris L.	Artemisia	Asteraceae	Asterales	subshrub	Algeria	Northern Africa	Herbarium specimen label note, host not present	Medium	Maire s.n. [P]
A1409	LAMIALES	OROBANCHACEAE	Phelipanche	Phelipanche arenaria	Phelipanche arenaria (Borkh.) Pomel	Root Holoparasite	Artemisia campestris	Artemisia campestris L.	Artemisia	Asteraceae	Asterales	subshrub	Algeria	Northern Africa	Uncited report in flora	Medium	Pomel, 1876
A1410	LAMIALES	OROBANCHACEAE	Phelipanche	Phelipanche arenaria	Phelipanche arenaria (Borkh.) Pomel	Root Holoparasite	Artemisia campestris	Artemisia campestris L.	Artemisia	Asteraceae	Asterales	subshrub	Austria	Middle Europe	Uncited report in flora	Medium	Kerner, 1874
A1411	LAMIALES	OROBANCHACEAE	Phelipanche	Phelipanche arenaria	Phelipanche arenaria (Borkh.) Pomel	Root Holoparasite	Artemisia campestris	Artemisia campestris L.	Artemisia	Asteraceae	Asterales	subshrub	France	Southwestern Europe	Uncited report in flora	Medium	Saint-Lager, 1883
A1412	LAMIALES	OROBANCHACEAE	Phelipanche	Phelipanche arenaria	Phelipanche arenaria (Borkh.) Pomel	Root Holoparasite	Artemisia campestris	Artemisia campestris L.	Artemisia	Asteraceae	Asterales	subshrub	Germany	Middle Europe	Herbarium specimen label note, host not present	Medium	P04392701 [P]
A1413	LAMIALES	OROBANCHACEAE	Phelipanche	Phelipanche arenaria	Phelipanche arenaria (Borkh.) Pomel	Root Holoparasite	Artemisia campestris	Artemisia campestris L.	Artemisia	Asteraceae	Asterales	subshrub	Germany	Middle Europe	Uncited report in flora	Medium	Dietrich, 1835
A1414	LAMIALES	OROBANCHACEAE	Phelipanche	Phelipanche arenaria	Phelipanche arenaria (Borkh.) Pomel	Root Holoparasite	Artemisia campestris	Artemisia campestris L.	Artemisia	Asteraceae	Asterales	subshrub	Poland	Middle Europe	Uncited report in flora	Medium	Piwowarczyk et al., 2011
A1415	LAMIALES	OROBANCHACEAE	Phelipanche	Phelipanche arenaria	Phelipanche arenaria (Borkh.) Pomel	Root Holoparasite	Artemisia campestris	Artemisia campestris L.	Artemisia	Asteraceae	Asterales	subshrub	Romania	Southeastern Europe	Herbarium specimen label note, host not present	Medium	E01005562 [E]
A1416	LAMIALES	OROBANCHACEAE	Phelipanche	Phelipanche arenaria	Phelipanche arenaria (Borkh.) Pomel	Root Holoparasite	Artemisia campestris	Artemisia campestris L.	Artemisia	Asteraceae	Asterales	subshrub	Spain	Southwestern Europe	Uncited report in flora	Medium	Montserrat, 1957
A1417	LAMIALES	OROBANCHACEAE	Phelipanche	Phelipanche arenaria	Phelipanche arenaria (Borkh.) Pomel	Root Holoparasite	Artemisia campestris	Artemisia campestris L.	Artemisia	Asteraceae	Asterales	subshrub	Unknown	NA	Uncited report in flora	Medium	Beck, 1930
A1418	LAMIALES	OROBANCHACEAE	Phelipanche	Phelipanche caesia	Phelipanche caesia (Rchb.) Soj√°k	Root Holoparasite	Artemisia campestris	Artemisia campestris L.	Artemisia	Asteraceae	Asterales	subshrub	Ukraine	Eastern Europe	Uncited report in flora	Medium	Beck, 1930
A1419	LAMIALES	OROBANCHACEAE	Phelipanche	Phelipanche purpurea	Phelipanche purpurea subsp. bohemica (ƒåelak.) J. Z√°zvorka	Root Holoparasite	Artemisia campestris	Artemisia campestris L.	Artemisia	Asteraceae	Asterales	subshrub	Europe	Middle Europe	Uncited report in flora	Medium	ƒåelakovsk√Ω, 1879
A1420	LAMIALES	OROBANCHACEAE	Phelipanche	Phelipanche purpurea	Phelipanche purpurea subsp. ballii (Maire) Carl√≥n, G. G√≥mez, M. La√≠nz, Moreno Mor., √ì. S√°nchez & Schneew.	Root Holoparasite	Artemisia campestris	Artemisia campestris L.	Artemisia	Asteraceae	Asterales	subshrub	Algeria	Northern Africa	Herbarium specimen label note, host not present	Medium	MPU261551 [MPU]
A1421	LAMIALES	OROBANCHACEAE	Phelipanche	Phelipanche arenaria	Phelipanche arenaria (Borkh.) Pomel	Root Holoparasite	Artemisia campestris	Artemisia campestris L. subsp. glutinosa (Gay ex Bess.) Batt.	Artemisia	Asteraceae	Asterales	subshrub	Spain	Southwestern Europe	Uncited report in flora	Medium	Annotated Checklist of Host Plants of Orobanchaceae, accessed Nov 2022
A1422	LAMIALES	OROBANCHACEAE	Phelipanche	Phelipanche arenaria	Phelipanche arenaria (Borkh.) Pomel	Root Holoparasite	Artemisia campestris	Artemisia campestris subsp. maritima (DC.) Arcang.	Artemisia	Asteraceae	Asterales	subshrub	Portugal	Southwestern Europe	Uncited report in flora	Medium	Sampaio, 1913
A1423	LAMIALES	OROBANCHACEAE	Phelipanche	Phelipanche arenaria	Phelipanche arenaria (Borkh.) Pomel	Root Holoparasite	Artemisia campestris	Artemisia campestris subsp. maritima (DC.) Arcang.	Artemisia	Asteraceae	Asterales	subshrub	Spain	Southwestern Europe	Herbarium specimen label note, host not present	Medium	MA114834 [MA]
A1424	LAMIALES	OROBANCHACEAE	Phelipanche	Phelipanche arenaria	Phelipanche arenaria (Borkh.) Pomel	Root Holoparasite	Artemisia campestris	Artemisia campestris subsp. maritima (DC.) Arcang.	Artemisia	Asteraceae	Asterales	subshrub	Spain	Southwestern Europe	Uncited report in flora	Medium	Lainz, 1955
A1425	LAMIALES	OROBANCHACEAE	Phelipanche	Phelipanche arenaria	Phelipanche arenaria (Borkh.) Pomel	Root Holoparasite	Artemisia campestris	Artemisia campestris subsp. maritima (DC.) Arcang.	Artemisia	Asteraceae	Asterales	subshrub	Unknown	NA	Uncited report in flora	Medium	Beck, 1930
A1426	LAMIALES	OROBANCHACEAE	Phelipanche	Phelipanche gussoneana	Phelipanche gussoneana (Lojac.) Domina, Raab-Straube & Uhlich	Root Holoparasite	Artemisia camphorata	Artemisia camphorata Vill.	Artemisia	Asteraceae	Asterales	subshrub	Italy	Southeastern Europe	Herbarium specimen label note, host not present	Medium	Gussone s.n. [NAP] in Raab-Straube & Raus, 2018
A1427	LAMIALES	OROBANCHACEAE	Aphyllon	Aphyllon fasciculatum	Aphyllon fasciculatum (Nutt.) Torr. & A. Gray	Root Holoparasite	Artemisia canadensis	Artemisia canadensis Michx.	Artemisia	Asteraceae	Asterales	subshrub	USA	Northwestern U.S.A.	Uncited report in flora	Medium	Schneider & Benton, 2021
A1428	LAMIALES	OROBANCHACEAE	Aphyllon	Aphyllon fasciculatum	Aphyllon fasciculatum (Nutt.) Torr. & A. Gray	Root Holoparasite	Artemisia caudata	Artemisia caudata Michx.	Artemisia	Asteraceae	Asterales	subshrub	USA	Northwestern U.S.A.	Herbarium specimen label note, host not present	Medium	Umcah 3512 [TENN]
A1429	LAMIALES	OROBANCHACEAE	Aphyllon	Aphyllon fasciculatum	Aphyllon fasciculatum (Nutt.) Torr. & A. Gray	Root Holoparasite	Artemisia caudata	Artemisia caudata Michx.	Artemisia	Asteraceae	Asterales	subshrub	USA	Northwestern U.S.A.	Herbarium specimen label note, host not present	Medium	Nekola & Fay s.n. [IA]
A1430	LAMIALES	OROBANCHACEAE	Phelipanche	Phelipanche arenaria	Phelipanche arenaria (Borkh.) Pomel	Root Holoparasite	Artemisia chamaemelifolia	Artemisia chamaemelifolia Vill.	Artemisia	Asteraceae	Asterales	perennial herb	Unknown	NA	Uncited report in flora	Medium	Beck, 1930
A1431	LAMIALES	OROBANCHACEAE	Orobanche	Orobanche pycnostachya	Orobanche pycnostachya¬†Hance	Root Holoparasite	Artemisia commutata	Artemisia commutata Bess.	Artemisia	Asteraceae	Asterales	perennial herb	Russia	Eastern Europe	Uncited report in flora	Medium	Novopokrovskij & Tzvelev, 1958
A1432	LAMIALES	OROBANCHACEAE	Orobanche	Orobanche pycnostachya	Orobanche pycnostachya var. amurensis (Beck) Beck	Root Holoparasite	Artemisia commutata	Artemisia commutata Bess.	Artemisia	Asteraceae	Asterales	perennial herb	Russia	Eastern Europe	Uncited report in flora	Medium	Novopokrovskij & Tzvelev, 1958
A1433	LAMIALES	OROBANCHACEAE	Orobanche	Orobanche pycnostachya	Orobanche pycnostachya¬†Hance	Root Holoparasite	Artemisia desertorum	Artemisia desertorum Spreng.	Artemisia	Asteraceae	Asterales	perennial herb	Unknown	NA	Uncited report in flora	Medium	Annotated Checklist of Host Plants of Orobanchaceae, accessed Nov 2022
A1434	LAMIALES	OROBANCHACEAE	Aphyllon	Aphyllon fasciculatum	Aphyllon fasciculatum (Nutt.) Torr. & A. Gray	Root Holoparasite	Artemisia dracunculus	Artemisia dracunculus L.	Artemisia	Asteraceae	Asterales	perennial herb	USA	Northwestern U.S.A.	Herbarium specimen label note, host not present	Medium	Lackschewitz 6619 [MONTU]
A1435	LAMIALES	OROBANCHACEAE	Aphyllon	Aphyllon parishii	Aphyllon parishii (Jeps.) A.C. Schneid.	Root Holoparasite	Artemisia dracunculus	Artemisia dracunculus L.	Artemisia	Asteraceae	Asterales	perennial herb	USA	Southwestern U.S.A.	Herbarium specimen label note, host not present	Medium	Colwell 05-413 [JEPS]
A1436	LAMIALES	OROBANCHACEAE	Orobanche	Orobanche coerulescens	Orobanche coerulescens¬†Stephan	Root Holoparasite	Artemisia dracunculus	Artemisia dracunculus L.	Artemisia	Asteraceae	Asterales	perennial herb	Unknown	NA	Uncited report in flora	Medium	Annotated Checklist of Host Plants of Orobanchaceae, accessed Nov 2022
A1437	LAMIALES	OROBANCHACEAE	Orobanche	Orobanche cumana	Orobanche cumana¬†Wallr.	Root Holoparasite	Artemisia fragrans	Artemisia fragrans Willd.	Artemisia	Asteraceae	Asterales	subshrub	Georgia	Caucasus	Uncited report in flora	Medium	Carl√≥n et al., 2005
A1438	LAMIALES	OROBANCHACEAE	Phelipanche	Phelipanche caesia	Phelipanche caesia (Rchb.) Soj√°k	Root Holoparasite	Artemisia fragrans	Artemisia fragrans Willd.	Artemisia	Asteraceae	Asterales	subshrub	Armenia	Caucasus	Uncited report in flora	Medium	Piwowarczyk et al., 2019
A1439	LAMIALES	OROBANCHACEAE	Aphyllon	Aphyllon corymbosum	Aphyllon corymbosum subsp. mutabile (Heckard) A.C. Schneid.	Root Holoparasite	Artemisia frigida	Artemisia frigida Willd.	Artemisia	Asteraceae	Asterales	shrub	British Colombia	Western Canada	Uncited report in flora	Medium	Douglas et al., Illustrated Flora of British Colombia
A1440	LAMIALES	OROBANCHACEAE	Aphyllon	Aphyllon fasciculatum	Aphyllon fasciculatum (Nutt.) Torr. & A. Gray	Root Holoparasite	Artemisia frigida	Artemisia frigida Willd.	Artemisia	Asteraceae	Asterales	shrub	USA	Northwestern U.S.A.	Herbarium specimen label note, host not present	Medium	Porsild 22373 [ALTA]
A1441	LAMIALES	OROBANCHACEAE	Aphyllon	Aphyllon fasciculatum	Aphyllon fasciculatum (Nutt.) Torr. & A. Gray	Root Holoparasite	Artemisia frigida	Artemisia frigida Willd.	Artemisia	Asteraceae	Asterales	shrub	USA	North-Central U.S.A.	Herbarium specimen label note, host not present	Medium	Lomer 4090 [UBC]
A1442	LAMIALES	OROBANCHACEAE	Aphyllon	Aphyllon fasciculatum	Aphyllon fasciculatum (Nutt.) Torr. & A. Gray	Root Holoparasite	Artemisia frigida	Artemisia frigida Willd.	Artemisia	Asteraceae	Asterales	shrub	USA	North-Central U.S.A.	Herbarium specimen label note, host not present	Medium	Brayshaw 50656 [UBC]
A1443	LAMIALES	OROBANCHACEAE	Orobanche	Orobanche coerulescens	Orobanche coerulescens¬†Stephan	Root Holoparasite	Artemisia frigida	Artemisia frigida Willd.	Artemisia	Asteraceae	Asterales	shrub	Unknown	NA	Uncited report in flora	Medium	Annotated Checklist of Host Plants of Orobanchaceae, accessed Nov 2022
A1444	LAMIALES	OROBANCHACEAE	Orobanche	Orobanche amoena	Orobanche amoena¬†C.A.Mey.	Root Holoparasite	Artemisia glanduligera	Artemisia glanduligera Krasch.	Artemisia	Asteraceae	Asterales	perennial herb	Russia	Eastern Europe	Uncited report in flora	Medium	Novopokrovskij & Tzvelev 1958
A1445	LAMIALES	OROBANCHACEAE	Orobanche	Orobanche coerulescens	Orobanche coerulescens¬†Stephan	Root Holoparasite	Artemisia glauca	Artemisia glauca Pall. ex Willd.	Artemisia	Asteraceae	Asterales	perennial herb	Unknown	NA	Uncited report in flora	Medium	Annotated Checklist of Host Plants of Orobanchaceae, accessed Nov 2022
A1446	LAMIALES	OROBANCHACEAE	Orobanche	Orobanche coerulescens	Orobanche coerulescens¬†Stephan	Root Holoparasite	Artemisia gmelinii	Artemisia gmelinii Weber ex Stechm.	Artemisia	Asteraceae	Asterales	perennial herb	China	China	Herbarium specimen label note, host not present	Medium	PE01463882 [PE]
A1447	LAMIALES	OROBANCHACEAE	Orobanche	Orobanche pycnostachya	Orobanche pycnostachya¬†Hance	Root Holoparasite	Artemisia gmelinii	Artemisia gmelinii Weber ex Stechm.	Artemisia	Asteraceae	Asterales	perennial herb	Unknown	NA	Uncited report in flora	Medium	Annotated Checklist of Host Plants of Orobanchaceae, accessed Nov 2022
A1448	LAMIALES	OROBANCHACEAE	Orobanche	Orobanche cernua	Orobanche cernua¬†Loefl.	Root Holoparasite	Artemisia herba-alba	Artemisia herba-alba Asso	Artemisia	Asteraceae	Asterales	shrub	Unknown	NA	Uncited report in flora	Medium	Annotated Checklist of Host Plants of Orobanchaceae, accessed Nov 2022
A1449	LAMIALES	OROBANCHACEAE	Orobanche	Orobanche cumana	Orobanche cumana¬†Wallr.	Root Holoparasite	Artemisia herba-alba	Artemisia herba-alba Asso	Artemisia	Asteraceae	Asterales	shrub	Spain	Southwestern Europe	Uncited report in flora	Medium	Annotated Checklist of Host Plants of Orobanchaceae, accessed Nov 2022
A1450	LAMIALES	OROBANCHACEAE	Phelipanche	Phelipanche caesia	Phelipanche caesia (Rchb.) Soj√°k	Root Holoparasite	Artemisia incana	Artemisia incana (L.) Druce	Artemisia	Asteraceae	Asterales	subshrub	Armenia	Caucasus	Uncited report in flora	Medium	Piwowarczyk et al., 2019
A1451	LAMIALES	OROBANCHACEAE	Orobanche	Orobanche coerulescens	Orobanche coerulescens¬†Stephan	Root Holoparasite	Artemisia indica	Artemisia indica Willd.	Artemisia	Asteraceae	Asterales	perennial herb	Japan	Eastern Asia	Uncited report in flora	Medium	Makino, 1929
A1452	LAMIALES	OROBANCHACEAE	Orobanche	Orobanche coerulescens	Orobanche coerulescens¬†Stephan	Root Holoparasite	Artemisia japonica	Artemisia japonica Thunb.	Artemisia	Asteraceae	Asterales	perennial herb	Japan	Eastern Asia	Report in study that confirmed host contact	High	Lee et al., 2016
A1453	LAMIALES	OROBANCHACEAE	Orobanche	Orobanche cumana	Orobanche cumana¬†Wallr.	Root Holoparasite	Artemisia japonica	Artemisia japonica Thunb.	Artemisia	Asteraceae	Asterales	perennial herb	India	Indian Subcontinent	Report in study that confirmed host contact	High	Sharma et al., 2021
A1454	LAMIALES	OROBANCHACEAE	Orobanche	Orobanche pycnostachya	Orobanche pycnostachya var. amurensis (Beck) Beck	Root Holoparasite	Artemisia laciniata	Artemisia laciniata Willd.	Artemisia	Asteraceae	Asterales	perennial herb	Russia	Eastern Europe	Uncited report in flora	Medium	Novopokrovskij & Tzvelev, 1958
A1455	LAMIALES	OROBANCHACEAE	Orobanche	Orobanche cernua	Orobanche cernua¬†Loefl.	Root Holoparasite	Artemisia lagopus	Artemisia lagopus subsp. lagopus	Artemisia	Asteraceae	Asterales	perennial herb	Georgia	Caucasus	Online report, host contact not confirmed	Medium	Phytoimages, http://www.phytoimages.siu.edu/imgs/paraman1/r/Orobanchaceae_Orobanche_cernua_88011.html, Nov 2022
A1456	LAMIALES	OROBANCHACEAE	Orobanche	Orobanche coerulescens	Orobanche coerulescens¬†Stephan	Root Holoparasite	Artemisia latifolia	Artemisia latifolia Ledeb.	Artemisia	Asteraceae	Asterales	perennial herb	Unknown	NA	Uncited report in flora	Medium	Annotated Checklist of Host Plants of Orobanchaceae, accessed Nov 2022
A1457	LAMIALES	OROBANCHACEAE	Orobanche	Orobanche cumana	Orobanche cumana¬†Wallr.	Root Holoparasite	Artemisia lercheana	Artemisia lercheana Weber ex Stechm.	Artemisia	Asteraceae	Asterales	subshrub	Russia	Eastern Europe	Herbarium specimen label note, host not present	Medium	MHA0007615 [MHA]
A1458	LAMIALES	OROBANCHACEAE	Orobanche	Orobanche amoena	Orobanche amoena¬†C.A.Mey.	Root Holoparasite	Artemisia lessingiana	Artemisia lessingiana Bess	Artemisia	Asteraceae	Asterales	subshrub	Russia	Eastern Europe	Uncited report in flora	Medium	Novopokrovskij & Tzvelev 1958
A1459	LAMIALES	OROBANCHACEAE	Orobanche	Orobanche coerulescens	Orobanche coerulescens¬†Stephan	Root Holoparasite	Artemisia littoricola	Artemisia littoricola Kitamura	Artemisia	Asteraceae	Asterales	perennial herb	Korea	Eastern Asia	Report in study that confirmed host contact	High	Lee et al., 2016
A1460	LAMIALES	OROBANCHACEAE	Aphyllon	Aphyllon fasciculatum	Aphyllon fasciculatum (Nutt.) Torr. & A. Gray	Root Holoparasite	Artemisia ludoviciana	Artemisia ludoviciana Nutt.	Artemisia	Asteraceae	Asterales	perennial herb	USA	North-Central U.S.A.	Uncited report in flora	Medium	Schneider & Benton, 2021
A1461	LAMIALES	OROBANCHACEAE	Phelipanche	Phelipanche caesia	Phelipanche caesia (Rchb.) Soj√°k	Root Holoparasite	Artemisia maritima	Artemisia maritima L.	Artemisia	Asteraceae	Asterales	perennial herb	Kazakhstan	Middle Asia	Herbarium specimen label note, host not present	Medium	MW0878089 [MW]
A1462	LAMIALES	OROBANCHACEAE	Phelipanche	Phelipanche caesia	Phelipanche caesia (Rchb.) Soj√°k	Root Holoparasite	Artemisia maritima	Artemisia maritima L.	Artemisia	Asteraceae	Asterales	perennial herb	Russia	Eastern Europe	Uncited report in flora	Medium	Beck, 1930
A1463	LAMIALES	OROBANCHACEAE	Phelipanche	Phelipanche tzvelevii	Phelipanche tzvelevii Teryokhin	Root Holoparasite	Artemisia maritima	Artemisia maritima L.	Artemisia	Asteraceae	Asterales	perennial herb	Unknown	NA	Uncited report in flora	Medium	Teryokhin, 2001
A1464	LAMIALES	OROBANCHACEAE	Orobanche	Orobanche coerulescens	Orobanche coerulescens¬†Stephan	Root Holoparasite	Artemisia marschalliana	Artemisia marschalliana Spreng.	Artemisia	Asteraceae	Asterales	perennial herb	Armenia	Caucasus	Uncited report in flora	Medium	Piwowarczyk et al., 2019
A1465	LAMIALES	OROBANCHACEAE	Orobanche	Orobanche coerulescens	Orobanche coerulescens¬†Stephan	Root Holoparasite	Artemisia marschalliana	Artemisia marschalliana Spreng.	Artemisia	Asteraceae	Asterales	perennial herb	Russia	Eastern Europe	Herbarium specimen label note, host not present	Medium	P04419693 [P]
A1466	LAMIALES	OROBANCHACEAE	Phelipanche	Phelipanche arenaria	Phelipanche arenaria (Borkh.) Pomel	Root Holoparasite	Artemisia marschalliana	Artemisia marschalliana Spreng.	Artemisia	Asteraceae	Asterales	perennial herb	Russia	Eastern Europe	Online report, host contact not confirmed	Medium	iNaturalist, https://www.inaturalist.org/observations/120982132, Nov 2022
A1467	LAMIALES	OROBANCHACEAE	Phelipanche	Phelipanche arenaria	Phelipanche arenaria (Borkh.) Pomel	Root Holoparasite	Artemisia marschalliana	Artemisia marschalliana Spreng.	Artemisia	Asteraceae	Asterales	perennial herb	Russia	Eastern Europe	Uncited report in flora	Medium	Becker ex Beck, 1890
A1468	LAMIALES	OROBANCHACEAE	Phelipanche	Phelipanche caesia	Phelipanche caesia (Rchb.) Soj√°k	Root Holoparasite	Artemisia marschalliana	Artemisia marschalliana Spreng.	Artemisia	Asteraceae	Asterales	perennial herb	Russia	Eastern Europe	Herbarium specimen label note, host not present	Medium	P04419693 [P]
A1469	LAMIALES	OROBANCHACEAE	Phelipanche	Phelipanche caesia	Phelipanche caesia (Rchb.) Soj√°k	Root Holoparasite	Artemisia marschalliana	Artemisia marschalliana Spreng.	Artemisia	Asteraceae	Asterales	perennial herb	Russia	Eastern Europe	Herbarium specimen label note, host not present	Medium	L2817721 [L]
A1470	LAMIALES	OROBANCHACEAE	Phelipanche	Phelipanche caesia	Phelipanche caesia (Rchb.) Soj√°k	Root Holoparasite	Artemisia marschalliana	Artemisia marschalliana Spreng.	Artemisia	Asteraceae	Asterales	perennial herb	Russia	Eastern Europe	Uncited report in flora	Medium	Beck, 1930
A1471	LAMIALES	OROBANCHACEAE	Aphyllon	Aphyllon fasciculatum	Aphyllon fasciculatum (Nutt.) Torr. & A. Gray	Root Holoparasite	Artemisia nova	Artemisia nova A.Nelson	Artemisia	Asteraceae	Asterales	shrub	USA	North-Central U.S.A.	Herbarium specimen label note, host not present	Medium	Heil 8773 [UNM]
A1472	LAMIALES	OROBANCHACEAE	Orobanche	Orobanche pycnostachya	Orobanche pycnostachya¬†Hance	Root Holoparasite	Artemisia ordosica	Artemisia ordosica Krasch.	Artemisia	Asteraceae	Asterales	shrub	Unknown	NA	Uncited report in flora	Medium	Annotated Checklist of Host Plants of Orobanchaceae, accessed Nov 2022
A1473	LAMIALES	OROBANCHACEAE	Phelipanche	Phelipanche caesia	Phelipanche caesia (Rchb.) Soj√°k	Root Holoparasite	Artemisia pontica	Artemisia pontica L.	Artemisia	Asteraceae	Asterales	perennial herb	Austria	Middle Europe	Uncited report in flora	Medium	Beck, 1930
A1474	LAMIALES	OROBANCHACEAE	Phelipanche	Phelipanche caesia	Phelipanche caesia (Rchb.) Soj√°k	Root Holoparasite	Artemisia pontica	Artemisia pontica L.	Artemisia	Asteraceae	Asterales	perennial herb	Austria	Middle Europe	Uncited report in flora	Medium	Kreutz, 1995
A1475	LAMIALES	OROBANCHACEAE	Phelipanche	Phelipanche caesia	Phelipanche caesia (Rchb.) Soj√°k	Root Holoparasite	Artemisia pontica	Artemisia pontica L.	Artemisia	Asteraceae	Asterales	perennial herb	Czech Republic	Middle Europe	Uncited report in flora	Medium	Z√°zvorka, 2000
A1476	LAMIALES	OROBANCHACEAE	Phelipanche	Phelipanche caesia	Phelipanche caesia (Rchb.) Soj√°k	Root Holoparasite	Artemisia pontica	Artemisia pontica L.	Artemisia	Asteraceae	Asterales	perennial herb	Czech Republic	Middle Europe	Uncited report in flora	Medium	Pusch, 2009
A1477	LAMIALES	OROBANCHACEAE	Orobanche	Orobanche amoena	Orobanche amoena¬†C.A.Mey.	Root Holoparasite	Artemisia porrecta	Artemisia porrecta Krasch.	Artemisia	Asteraceae	Asterales	perennial herb	Russia	Eastern Europe	Uncited report in flora	Medium	Novopokrovskij & Tzvelev 1958
A1478	LAMIALES	OROBANCHACEAE	Orobanche	Orobanche amoena	Orobanche amoena¬†C.A.Mey.	Root Holoparasite	Artemisia procera	Artemisia procera Willd.	Artemisia	Asteraceae	Asterales	shrub	Russia	Eastern Europe	Uncited report in flora	Medium	Tzvelev, 1981
A1479	LAMIALES	OROBANCHACEAE	Orobanche	Orobanche coerulescens	Orobanche coerulescens¬†Stephan	Root Holoparasite	Artemisia pubescens	Artemisia pubescens Ledeb.	Artemisia	Asteraceae	Asterales	perennial herb	Unknown	NA	Uncited report in flora	Medium	Annotated Checklist of Host Plants of Orobanchaceae, accessed Nov 2022
A1480	LAMIALES	OROBANCHACEAE	Aphyllon	Aphyllon fasciculatum	Aphyllon fasciculatum (Nutt.) Torr. & A. Gray	Root Holoparasite	Artemisia pygmaea	Artemisia pygmaea A.Gray	Artemisia	Asteraceae	Asterales	subshrub	USA	North-Central U.S.A.	Uncited report in flora	Medium	Schneider & Benton, 2021
A1481	LAMIALES	OROBANCHACEAE	Orobanche	Orobanche pycnostachya	Orobanche pycnostachya var. amurensis (Beck) Beck	Root Holoparasite	Artemisia sacrorum	Artemisia sacrorum Ledeb.	Artemisia	Asteraceae	Asterales	perennial herb	Russia	Eastern Europe	Uncited report in flora	Medium	Novopokrovskij & Tzvelev, 1958
A1482	LAMIALES	OROBANCHACEAE	Orobanche	Orobanche cumana	Orobanche cumana¬†Wallr.	Root Holoparasite	Artemisia santonicum	Artemisia santonicum L.	Artemisia	Asteraceae	Asterales	perennial herb	Bulgaria	Southeastern Europe	Report in study that confirmed host contact	High	Pineda Martos, 2014
A1483	LAMIALES	OROBANCHACEAE	Orobanche	Orobanche cumana	Orobanche cumana¬†Wallr.	Root Holoparasite	Artemisia santonicum	Artemisia santonicum L.	Artemisia	Asteraceae	Asterales	perennial herb	Hungary	Middle Europe	Uncited report in flora	Medium	Barina et al., 2005
A1484	LAMIALES	OROBANCHACEAE	Orobanche	Orobanche cumana	Orobanche cumana¬†Wallr.	Root Holoparasite	Artemisia santonicum	Artemisia santonicum L.	Artemisia	Asteraceae	Asterales	perennial herb	Russia	Eastern Europe	Uncited report in flora	Medium	Beck, 1930
A1485	LAMIALES	OROBANCHACEAE	Phelipanche	Phelipanche caesia	Phelipanche caesia (Rchb.) Soj√°k	Root Holoparasite	Artemisia santonicum	Artemisia santonicum subsp. patens (Neilr.) K. M. Perss.	Artemisia	Asteraceae	Asterales	perennial herb	Europe	Middle Europe	Uncited report in flora	Medium	Pusch, 2009
A1486	LAMIALES	OROBANCHACEAE	Orobanche	Orobanche coerulescens	Orobanche coerulescens¬†Stephan	Root Holoparasite	Artemisia schmidtiana	Artemisia schmidtiana Maxim.	Artemisia	Asteraceae	Asterales	perennial herb	Japan	Eastern Asia	Herbarium specimen label note, host not present	Medium	P02968139 [P]
A1487	LAMIALES	OROBANCHACEAE	Orobanche	Orobanche cernua	Orobanche cernua¬†Loefl.	Root Holoparasite	Artemisia scoparia	Artemisia scoparia Waldst. & Kit.	Artemisia	Asteraceae	Asterales	biennial herb	Unknown	NA	Uncited report in flora	Medium	Annotated Checklist of Host Plants of Orobanchaceae, accessed Nov 2022
A1488	LAMIALES	OROBANCHACEAE	Orobanche	Orobanche coerulescens	Orobanche coerulescens¬†Stephan	Root Holoparasite	Artemisia scoparia	Artemisia scoparia Waldst. & Kit.	Artemisia	Asteraceae	Asterales	biennial herb	Unknown	NA	Uncited report in flora	Medium	Beck, 1930
A1489	LAMIALES	OROBANCHACEAE	Orobanche	Orobanche cumana	Orobanche cumana¬†Wallr.	Root Holoparasite	Artemisia scoparia	Artemisia scoparia Waldst. et Kit.	Artemisia	Asteraceae	Asterales	biennial herb	Russia	Eastern Europe	Online report, host contact not confirmed	Medium	Plantarium, https://www.plantarium.ru/page/image/id/113082.html, Nov 2022
A1490	LAMIALES	OROBANCHACEAE	Orobanche	Orobanche clarkei	Orobanche clarkei¬†Hook.f.	Root Holoparasite	Artemisia sect.	Artemisia sect. Seriphidum	Artemisia	Asteraceae	Asterales	perennial herb	Unknown	NA	Uncited report in flora	Medium	Novopokrovskij & Tzvelev 1958
A1491	LAMIALES	OROBANCHACEAE	Orobanche	Orobanche pycnostachya	Orobanche pycnostachya var. amurensis (Beck) Beck	Root Holoparasite	Artemisia selengensis	Artemisia selengensis Turcz. ex Besser	Artemisia	Asteraceae	Asterales	perennial herb	Unknown	NA	Uncited report in flora	Medium	Beck, 1890
A1492	LAMIALES	OROBANCHACEAE	Phelipanche	Phelipanche nana	Phelipanche nana ([F.W. de No√´ ex.] Rchb. fil.) Soj√°k	Root Holoparasite	Artemisia sericea	Artemisia sericea (Besser) Weber ex Stechm.	Artemisia	Asteraceae	Asterales	perennial herb	Unknown	NA	Uncited report in flora	Medium	Beck, 1930
A1493	LAMIALES	OROBANCHACEAE	Phelipanche	Phelipanche caesia	Phelipanche caesia (Rchb.) Soj√°k	Root Holoparasite	Artemisia sericea	Artemisia sericea (Besser) Weber ex Stechm.	Artemisia	Asteraceae	Asterales	perennial herb	Russia	Eastern Europe	Online report, host contact not confirmed	Medium	Plantarium, https://www.plantarium.ru/page/image/id/99130.html, Nov 2022
A1494	LAMIALES	OROBANCHACEAE	Orobanche	Orobanche coerulescens	Orobanche coerulescens¬†Stephan	Root Holoparasite	Artemisia sieversiana	Artemisia sieversiana Ehrh. ex Willd.	Artemisia	Asteraceae	Asterales	biennial herb	Russia	Eastern Europe	Herbarium specimen label note, host not present	Medium	P02986270 [P]
A1495	BORAGINALES	BORAGINACEAE	Pholisma	Pholisma arenarium	Pholisma arenarium Nutt.	Root Holoparasite	Artemisia sp.	Artemisia sp.	Artemisia	Asteraceae	Asterales	perennial herb	Americas	Mexico	Uncited report in flora, described as unlikely	Low	Yatskievych & Mason, 1986
A1496	LAMIALES	OROBANCHACEAE	Aphyllon	Aphyllon californicum	Aphyllon californicum subsp. grande (Heckard) A.C. Schneid.	Root Holoparasite	Artemisia sp.	Artemisia sp.	Artemisia	Asteraceae	Asterales	perennial herb	USA	Southwestern U.S.A.	Herbarium specimen label note, host not present	Medium	Brewer 399 [UC]
A1497	LAMIALES	OROBANCHACEAE	Aphyllon	Aphyllon californicum	Aphyllon californicum subsp. grayanum (Beck) A.C. Schneid.	Root Holoparasite	Artemisia sp.	Artemisia sp.	Artemisia	Asteraceae	Asterales	perennial herb	USA	Southwestern U.S.A.	Uncited report in flora	Medium	Gray, 1876
A1498	LAMIALES	OROBANCHACEAE	Aphyllon	Aphyllon corymbosum	Aphyllon corymbosum (Rydb.) A.C. Schneid.	Root Holoparasite	Artemisia sp.	Artemisia sp.	Artemisia	Asteraceae	Asterales	perennial herb	Nevada	Southwestern U.S.A.	Herbarium specimen label note, host not present	Medium	Tiehm 10649 [ID]
A1499	LAMIALES	OROBANCHACEAE	Aphyllon	Aphyllon tacnaense	Aphyllon tacnaense (Mattf.) A.C. Schneid.	Root Holoparasite	Artemisia sp.	Artemisia sp.	Artemisia	Asteraceae	Asterales	perennial herb	Peru	Western South America	Report in protologue, host contact not confirmed	Medium	Mattfeld, 1922
A1500	LAMIALES	OROBANCHACEAE	Cistanche	Cistanche fissa	Cistanche fissa¬†(C.A.Mey.) Beck	Root Holoparasite	Artemisia sp.	Artemisia sp.	Artemisia	Asteraceae	Asterales	perennial herb	Azerbaijan	Caucasus	Online report, host contact not confirmed	Medium	Plantarium, http://www.plantarium.ru/page/image/id/53222.htm, Nov 2022
A1501	LAMIALES	OROBANCHACEAE	Cistanche	Cistanche fissa	Cistanche fissa¬†(C.A.Mey.) Beck	Root Holoparasite	Artemisia sp.	Artemisia sp.	Artemisia	Asteraceae	Asterales	perennial herb	Iran	Western Asia	Uncited report in flora	Medium	Saeidi Mehrvarz & Shahi Shavvon, 2008
A1502	LAMIALES	OROBANCHACEAE	Cistanche	Cistanche fissa	Cistanche fissa¬†(C.A.Mey.) Beck	Root Holoparasite	Artemisia sp.	Artemisia sp.	Artemisia	Asteraceae	Asterales	perennial herb	Turkmenistan	Middle Asia	Uncited report in flora	Medium	Bornm√ºller, 1904
A1503	LAMIALES	OROBANCHACEAE	Cistanche	Cistanche fissa	Cistanche fissa¬†(C.A.Mey.) Beck	Root Holoparasite	Artemisia sp.	Artemisia sp.	Artemisia	Asteraceae	Asterales	perennial herb	Turkmenistan	Middle Asia	Uncited report in flora	Medium	Beck, 1930
A1504	LAMIALES	OROBANCHACEAE	Orobanche	Orobanche amoena	Orobanche amoena¬†C.A.Mey.	Root Holoparasite	Artemisia sp.	Artemisia sp.	Artemisia	Asteraceae	Asterales	perennial herb	Unknown	NA	Multiple reports cited by online flora	High	Annotated Checklist of Host Plants of Orobanchaceae, accessed Nov 2022
A1505	LAMIALES	OROBANCHACEAE	Orobanche	Orobanche amoena	Orobanche amoena¬†C.A.Mey.	Root Holoparasite	Artemisia sp.	Artemisia sp.	Artemisia	Asteraceae	Asterales	perennial herb	Unknown	NA	Uncited report in flora	Medium	Beck, 1930
A1506	LAMIALES	OROBANCHACEAE	Orobanche	Orobanche cernua	Orobanche cernua¬†Loefl.	Root Holoparasite	Artemisia sp.	Artemisia sp.	Artemisia	Asteraceae	Asterales	perennial herb	Unknown	NA	Multiple reports cited by online flora	High	Annotated Checklist of Host Plants of Orobanchaceae, accessed Nov 2022
A1507	LAMIALES	OROBANCHACEAE	Orobanche	Orobanche cernua	Orobanche cernua¬†Loefl.	Root Holoparasite	Artemisia sp.	Artemisia sp.	Artemisia	Asteraceae	Asterales	perennial herb	China	China	Uncited report in flora	Medium	Zhiyun & Tzvelev, 1998
A1508	LAMIALES	OROBANCHACEAE	Orobanche	Orobanche clarkei	Orobanche clarkei¬†Hook.f.	Root Holoparasite	Artemisia sp.	Artemisia sp.	Artemisia	Asteraceae	Asterales	perennial herb	Unknown	NA	Herbarium specimen label note, host not present	Medium	K000061386 [K]
A1509	LAMIALES	OROBANCHACEAE	Orobanche	Orobanche clarkei	Orobanche clarkei¬†Hook.f.	Root Holoparasite	Artemisia sp.	Artemisia sp.	Artemisia	Asteraceae	Asterales	perennial herb	Unknown	NA	Uncited report in flora	Medium	Beck, 1930
A1510	LAMIALES	OROBANCHACEAE	Orobanche	Orobanche coerulescens	Orobanche coerulescens¬†Stephan	Root Holoparasite	Artemisia sp.	Artemisia sp.	Artemisia	Asteraceae	Asterales	perennial herb	Unknown	NA	Multiple reports cited by online flora	High	Annotated Checklist of Host Plants of Orobanchaceae, accessed Nov 2022
A1511	LAMIALES	OROBANCHACEAE	Orobanche	Orobanche coerulescens	Orobanche coerulescens¬†Stephan	Root Holoparasite	Artemisia sp.	Artemisia sp.	Artemisia	Asteraceae	Asterales	perennial herb	China	China	Uncited report in flora	Medium	Zhiyun & Tzvelev, 1998
A1512	LAMIALES	OROBANCHACEAE	Orobanche	Orobanche cumana	Orobanche cumana¬†Wallr.	Root Holoparasite	Artemisia sp.	Artemisia sp.	Artemisia	Asteraceae	Asterales	perennial herb	Unknown	NA	Multiple reports cited by online flora	High	Annotated Checklist of Host Plants of Orobanchaceae, accessed Nov 2022
A1513	LAMIALES	OROBANCHACEAE	Orobanche	Orobanche filicicola	Orobanche filicicola Nakai ex Hyun, Lim & Shin	Root Holoparasite	Artemisia sp.	Artemisia sp.	Artemisia	Asteraceae	Asterales	perennial herb	Korea	Eastern Asia	Herbarium specimen label note, with host present	High	MO256560 [MO]
A1514	LAMIALES	OROBANCHACEAE	Orobanche	Orobanche hansii	Orobanche hansii¬†A.Kern.	Root Holoparasite	Artemisia sp.	Artemisia sp.	Artemisia	Asteraceae	Asterales	perennial herb	Himalayas	Indian Subcontinent	Report in protologue	High	Kerner, 1870
A1515	LAMIALES	OROBANCHACEAE	Orobanche	Orobanche kotschyi	Orobanche kotschyi¬†Reut.	Root Holoparasite	Artemisia sp.	Artemisia sp.	Artemisia	Asteraceae	Asterales	perennial herb	Iran	Western Asia	Uncited report in flora	Medium	Reuter, 1860
A1516	LAMIALES	OROBANCHACEAE	Orobanche	Orobanche kotschyi	Orobanche kotschyi¬†Reut.	Root Holoparasite	Artemisia sp.	Artemisia sp.	Artemisia	Asteraceae	Asterales	perennial herb	Turkmenistan	Middle Asia	Online report, host contact not confirmed	Medium	Plantarium, https://www.plantarium.ru/page/image/id/450501.html, Nov 2022
A1517	LAMIALES	OROBANCHACEAE	Orobanche	Orobanche pycnostachya	Orobanche pycnostachya¬†Hance	Root Holoparasite	Artemisia sp.	Artemisia sp.	Artemisia	Asteraceae	Asterales	perennial herb	Unknown	NA	Multiple reports cited in flora	High	Annotated Checklist of Host Plants of Orobanchaceae, accessed Nov 2022
A1518	LAMIALES	OROBANCHACEAE	Orobanche	Orobanche pycnostachya	Orobanche pycnostachya¬†Hance	Root Holoparasite	Artemisia sp.	Artemisia sp.	Artemisia	Asteraceae	Asterales	perennial herb	China	China	Uncited report in flora	Medium	Zhiyun & Tzvelev, 1998
A1519	LAMIALES	OROBANCHACEAE	Orobanche	Orobanche pycnostachya	Orobanche pycnostachya var. amurensis (Beck) Beck	Root Holoparasite	Artemisia sp.	Artemisia sp.	Artemisia	Asteraceae	Asterales	perennial herb	Unknown	NA	Multiple reports cited in flora	High	Annotated Checklist of Host Plants of Orobanchaceae, accessed Nov 2022
A1520	LAMIALES	OROBANCHACEAE	Orobanche	Orobanche pycnostachya	Orobanche pycnostachya var. amurensis (Beck) Beck	Root Holoparasite	Artemisia sp.	Artemisia sp.	Artemisia	Asteraceae	Asterales	perennial herb	China	China	Uncited report in flora	Medium	Zhiyun & Tzvelev, 1998
A1521	LAMIALES	OROBANCHACEAE	Orobanche	Orobanche sinensis	Orobanche sinensis¬†Harry Sm.	Root Holoparasite	Artemisia sp.	Artemisia sp.	Artemisia	Asteraceae	Asterales	perennial herb	China	China	Uncited report in flora	Medium	Zhiyun & Tzvelev, 1998
A1522	LAMIALES	OROBANCHACEAE	Phelipanche	Phelipanche androssovii	Phelipanche androssovii (Novopokr.) Soj√°k	Root Holoparasite	Artemisia sp.	Artemisia sp.	Artemisia	Asteraceae	Asterales	perennial herb	Central Asia	Middle Asia	Uncited report in flora	Medium	Novopokrovskij & Tzvelev, 1958
A1523	LAMIALES	OROBANCHACEAE	Phelipanche	Phelipanche borissovae	Phelipanche borissovae (Novopokr.) Soj√°k	Root Holoparasite	Artemisia sp.	Artemisia sp.	Artemisia	Asteraceae	Asterales	perennial herb	Central Asia	Middle Asia	Uncited report in flora	Medium	Novopokrovskij & Tzvelev, 1958
A1524	LAMIALES	OROBANCHACEAE	Phelipanche	Phelipanche caesia	Phelipanche caesia (Rchb.) Soj√°k	Root Holoparasite	Artemisia sp.	Artemisia sp.	Artemisia	Asteraceae	Asterales	perennial herb	China	China	Uncited report in flora	Medium	Zhiyun & Tzvelev, 1998
A1525	LAMIALES	OROBANCHACEAE	Phelipanche	Phelipanche caucasica	Phelipanche caucasica (Beck) Sojak ex Teryokhin	Root Holoparasite	Artemisia sp.	Artemisia sp.	Artemisia	Asteraceae	Asterales	perennial herb	Persia	Western Asia	Uncited report in flora	Medium	Beck, 1922
A1526	LAMIALES	OROBANCHACEAE	Phelipanche	Phelipanche ramosa	Phelipanche ramosa (L.) Pomel	Root Holoparasite	Artemisia sp.	Artemisia sp.	Artemisia	Asteraceae	Asterales	perennial herb	South Africa	Southern Africa	Uncited report in flora	Medium	Visser, 1981
A1527	LAMIALES	OROBANCHACEAE	Phelipanche	Phelipanche caesia	Phelipanche caesia (Rchb.) Soj√°k	Root Holoparasite	Artemisia splendens	Artemisia splendens Willd.	Artemisia	Asteraceae	Asterales	subshrub	Armenia, Noratus	Caucasus	Uncited report in flora	Medium	Piwowarczyk et al., 2019
A1528	LAMIALES	OROBANCHACEAE	Orobanche	Orobanche pycnostachya	Orobanche pycnostachya var. amurensis (Beck) Beck	Root Holoparasite	Artemisia stolonifera	Artemisia stolonifera (Maxim.) Kom.	Artemisia	Asteraceae	Asterales	perennial herb	Unknown	NA	Uncited report in flora	Medium	Beck, 1890
A1529	LAMIALES	OROBANCHACEAE	Orobanche	Orobanche cumana	Orobanche cumana¬†Wallr.	Root Holoparasite	Artemisia taurica	Artemisia taurica Willd.	Artemisia	Asteraceae	Asterales	subshrub	Krym	Eastern Europe	Online report, host contact not confirmed	Medium	Plantarium, https://www.plantarium.ru/page/image/id/613629.html, Nov 2022
A1530	LAMIALES	OROBANCHACEAE	Aphyllon	Aphyllon californicum	Aphyllon californicum subsp. feudgei (Munz) A.C. Schneid.	Root Holoparasite	Artemisia tridentata	Artemisia tridentata Nutt.	Artemisia	Asteraceae	Asterales	shrub	USA	Southwestern U.S.A.	Uncited report in flora	Medium	Heckard, 1973
A1531	LAMIALES	OROBANCHACEAE	Aphyllon	Aphyllon corymbosum	Aphyllon corymbosum (Rydb.) A.C. Schneid.	Root Holoparasite	Artemisia tridentata	Artemisia tridentata Nutt.	Artemisia	Asteraceae	Asterales	shrub	Nevada	Southwestern U.S.A.	Herbarium specimen label note, host not present	Medium	Clockey 22998 [P]
A1532	LAMIALES	OROBANCHACEAE	Aphyllon	Aphyllon fasciculatum	Aphyllon fasciculatum (Nutt.) Torr. & A. Gray	Root Holoparasite	Artemisia tridentata	Artemisia tridentata Nutt.	Artemisia	Asteraceae	Asterales	shrub	USA	North-Central U.S.A.	Herbarium specimen label note, host not present	Medium	Calder 28000 [ALA]
A1533	LAMIALES	OROBANCHACEAE	Aphyllon	Aphyllon fasciculatum	Aphyllon fasciculatum (Nutt.) Torr. & A. Gray	Root Holoparasite	Artemisia tridentata	Artemisia tridentata Nutt.	Artemisia	Asteraceae	Asterales	shrub	USA	North-Central U.S.A.	Herbarium specimen label note, host not present	Medium	Munz 11911 [WTU]
A1534	LAMIALES	OROBANCHACEAE	Aphyllon	Aphyllon fasciculatum	Aphyllon fasciculatum (Nutt.) Torr. & A. Gray	Root Holoparasite	Artemisia tridentata	Artemisia tridentata Nutt.	Artemisia	Asteraceae	Asterales	shrub	USA	North-Central U.S.A.	Herbarium specimen label note, host not present	Medium	Clokey 7722 [WTU]
A1535	LAMIALES	OROBANCHACEAE	Phelipanche	Phelipanche arenaria	Phelipanche arenaria (Borkh.) Pomel	Root Holoparasite	Artemisia valentina	Artemisia valentina Lam.	Artemisia	Asteraceae	Asterales	perennial herb	Spain	Southwestern Europe	Herbarium specimen label note, host not present	Medium	MA114830 [MA]
A1536	LAMIALES	OROBANCHACEAE	Phelipanche	Phelipanche purpurea	Phelipanche purpurea (Jacq.) Soj√°k	Root Holoparasite	Artemisia verlotiorum	Artemisia verlotiorum Lamotte.	Artemisia	Asteraceae	Asterales	perennial herb	Czech Republic	Middle Europe	Uncited report in flora	Medium	Z√°zvorka, 2000
A1537	LAMIALES	OROBANCHACEAE	Orobanche	Orobanche coerulescens	Orobanche coerulescens¬†Stephan	Root Holoparasite	Artemisia vulgaris	Artemisia vulgaris L.	Artemisia	Asteraceae	Asterales	perennial herb	Japan	Eastern Asia	Herbarium specimen label note, host not present	Medium	P02968151 [P]
A1538	LAMIALES	OROBANCHACEAE	Orobanche	Orobanche coerulescens	Orobanche coerulescens¬†Stephan	Root Holoparasite	Artemisia vulgaris	Artemisia vulgaris L.	Artemisia	Asteraceae	Asterales	perennial herb	Ukraine	Eastern Europe	Herbarium specimen label note, host not present	Medium	MW0513849 [MW]
A1539	LAMIALES	OROBANCHACEAE	Phelipanche	Phelipanche arenaria	Phelipanche arenaria (Borkh.) Pomel	Root Holoparasite	Artemisia vulgaris	Artemisia vulgaris L.	Artemisia	Asteraceae	Asterales	perennial herb	Germany	Middle Europe	Uncited report in flora	Medium	Beck, 1930
A1540	LAMIALES	OROBANCHACEAE	Phelipanche	Phelipanche purpurea	Phelipanche purpurea (Jacq.) Soj√°k	Root Holoparasite	Artemisia vulgaris	Artemisia vulgaris L.	Artemisia	Asteraceae	Asterales	perennial herb	Czech Republic	Middle Europe	Uncited report in flora	Medium	Z√°zvorka, 2000
A1541	LAMIALES	OROBANCHACEAE	Orobanche	Orobanche coerulescens	Orobanche coerulescens¬†Stephan	Root Holoparasite	Artemisia xigazeensis	Artemisia xigazeensis Y.R. Ling & M.G. Gilbert	Artemisia	Asteraceae	Asterales	subshrub	China	China	Herbarium specimen label note, host not present	Medium	PE01476062 [PE]
A1542	LAMIALES	OROBANCHACEAE	Aphyllon	Aphyllon californicum	Aphyllon californicum subsp. grayanum (Beck) A.C. Schneid.	Root Holoparasite	Aster sp.	Aster sp.	Aster	Asteraceae	Asterales	perennial herb	USA	Southwestern U.S.A.	Uncited report in flora	Medium	Heckard, 1973
A1543	BORAGINALES	BORAGINACEAE	Lennoa	Lennoa madreporoides	Lennoa madreporoides subsp. madreporoides var. madreporoides	Root Holoparasite	NA	Asteraceae	NA	Asteraceae	Asterales	unknown	Mexico	Mexico	Uncited report in flora	Medium	Steyermark, 1968
A1544	LAMIALES	OROBANCHACEAE	Orobanche	Orobanche australis	Orobanche australis¬†Moris ex Bertol.	Root Holoparasite	Asteraceae sp.	Asteraceae sp.	Asteraceae	Asteraceae	Asterales	unknown	Europe	Southwestern Europe	Multiple reports cited by online flora	High	Domina et al., 2022
A1545	LAMIALES	OROBANCHACEAE	Orobanche	Orobanche canescens	Orobanche canescens¬†C.Presl	Root Holoparasite	Asteraceae sp.	Asteraceae sp.	Asteraceae	Asteraceae	Asterales	unknown	Unknown	NA	Uncited report in flora	Medium	Domina & Stepanek, 2009
A1546	LAMIALES	OROBANCHACEAE	Orobanche	Orobanche cumana	Orobanche cumana¬†Wallr.	Root Holoparasite	Asteraceae sp.	Asteraceae sp.	Asteraceae	Asteraceae	Asterales	unknown	Unknown	NA	Multiple reports cited by online flora	High	Annotated Checklist of Host Plants of Orobanchaceae, accessed Nov 2022
A1547	LAMIALES	OROBANCHACEAE	Orobanche	Orobanche grisebachii	Orobanche grisebachii¬†Reut.	Root Holoparasite	Asteraceae sp.	Asteraceae sp.	Asteraceae	Asteraceae	Asterales	unknown	Unknown	NA	Uncited report in flora, dubious report	Low	Chater & Webb, 1972
A1548	LAMIALES	OROBANCHACEAE	Phelipanche	Phelipanche bungeana	Phelipanche bungeana (Beck) Soj√°k	Root Holoparasite	Asteraceae sp.	Asteraceae sp.	Asteraceae	Asteraceae	Asterales	unknown	Central Asia	Middle Asia	Uncited report in flora	Medium	Novopokrovskij & Tzvelev, 1958
A1549	LAMIALES	OROBANCHACEAE	Phelipanche	Phelipanche gratiosa	Phelipanche gratiosa (Webb) Carl√≥n, G. G√≥mez, M. La√≠nz, Moreno Mor., √ì. S√°nchez & Schneew.	Root Holoparasite	Asteraceae sp.	Asteraceae sp.	Asteraceae	Asteraceae	Asterales	unknown	Unknown	NA	Uncited report in flora	Medium	Annotated Checklist of Host Plants of Orobanchaceae, accessed Nov 2022
A1550	LAMIALES	OROBANCHACEAE	Phelipanche	Phelipanche mutelii	Phelipanche mutelii (F.W. Schultz) Pomel	Root Holoparasite	Asteraceae sp.	Asteraceae sp.	Asteraceae	Asteraceae	Asterales	unknown	Unknown	NA	Multiple reports cited by online flora	High	Annotated Checklist of Host Plants of Orobanchaceae, accessed Nov 2022
A1551	LAMIALES	OROBANCHACEAE	Phelipanche	Phelipanche nana	Phelipanche nana ([F.W. de No√´ ex.] Rchb. fil.) Soj√°k	Root Holoparasite	Asteraceae sp.	Asteraceae sp.	Asteraceae	Asteraceae	Asterales	unknown	Unknown	NA	Multiple reports cited by online flora	High	Annotated Checklist of Host Plants of Orobanchaceae, accessed Nov 2022
A1552	LAMIALES	OROBANCHACEAE	Aphyllon	Aphyllon dugesii	Aphyllon dugesii S. Watson	Root Holoparasite	Asteraceae sp.	Asteraceae sp. ?	Asteraceae	Asteraceae	Asterales	unknown	USA	Mexico	Uncited report in flora, host report dubious	Low	Collins & Yatskievych, 2015
A1553	LAMIALES	OROBANCHACEAE	Phelipanche	Phelipanche mutelii	Phelipanche mutelii (F.W. Schultz) Pomel	Root Holoparasite	Asteriscus sp.	Asteriscus sp.	Asteriscus	Asteraceae	Asterales	perennial herb	Unknown	NA	Uncited report in flora	Medium	Annotated Checklist of Host Plants of Orobanchaceae, accessed Nov 2022
A1554	LAMIALES	OROBANCHACEAE	Aphyllon	Aphyllon vallicolum	Aphyllon vallicolum (Jeps.) A.C. Schneid.	Root Holoparasite	Baccharis douglasii	Baccharis douglasii DC.	Baccharis	Asteraceae	Asterales	perennial herb	USA	Southwestern U.S.A.	Herbarium specimen label note, host not present	Medium	Jepson 6169 [UC]
A1555	PIPERALES	HYDNORACEAE	Prosopanche	Prosopanche bonacinae	Prosopanche bonacinae Speg.	Root Holoparasite	Baccharis salicifolia	Baccharis salicifolia (Ruiz & Pav.) Pers.	Baccharis	Asteraceae	Asterales	shrub	Argentina	Southern South America	Report in study, host contact confirmed	High	Spegazzini, 1914
A1556	PIPERALES	HYDNORACEAE	Prosopanche	Prosopanche bonacinae	Prosopanche bonacinae Speg.	Root Holoparasite	Baccharis salicifolia	Baccharis salicifolia (Ruiz & Pav.) Pers.	Baccharis	Asteraceae	Asterales	shrub	Argentina	Southern South America	Report of plant observed under host, contact not confirmed	Medium	Spegazzini, 1898
A1557	LAMIALES	OROBANCHACEAE	Aphyllon	Aphyllon californicum	Aphyllon californicum subsp. jepsonii (Munz) A.C. Schneid.	Root Holoparasite	Baccharis salicifolia	Baccharis salicifolia subsp. salicifolia	Baccharis	Asteraceae	Asterales	shrub	USA	Southwestern U.S.A.	Herbarium specimen label note, host not present	Medium	Chandler s.n. [UC]
A1558	LAMIALES	OROBANCHACEAE	Aphyllon	Aphyllon ludovicianum	Aphyllon ludovicianum (Nutt.) A. Gray	Root Holoparasite	Baccharis salicina	Baccharis salicina Torr. & A.Gray	Baccharis	Asteraceae	Asterales	shrub	USA	South-Central U.S.A.	Herbarium specimen label note, host not present	Medium	Collins 1323 [WIS]
A1559	SANTALALES	BALANOPHORACEAE	Ombrophytum	Ombrophytum subterraneum	Ombrophytum subterraneum¬†(Aspl.) B.Hansen	Root Holoparasite	Baccharis scandens	Baccharis scandens Pers.	Baccharis	Asteraceae	Asterales	shrub	Unknown	NA	Uncited reference in monograph, likely from herbarium specimen	Medium	Hansen, 1980 (as Baccharis petiolata DC.)
A1560	SANTALALES	BALANOPHORACEAE	Ombrophytum	Ombrophytum peruvianum	Ombrophytum peruvianum¬†Poepp. & Endl.	Root Holoparasite	Baccharis sp.	Baccharis sp.	Baccharis	Asteraceae	Asterales	shrub	Argentina	Southern South America	Uncited reference in flora	Medium	Spegazzini, 1914
A1561	SANTALALES	BALANOPHORACEAE	Ombrophytum	Ombrophytum subterraneum	Ombrophytum subterraneum¬†(Aspl.) B.Hansen	Root Holoparasite	Baccharis sp.	Baccharis sp.	Baccharis	Asteraceae	Asterales	shrub	Chile	Southern South America	Herbarium specimen label note, host not present	Medium	Hoffmann s.n. [K]
A1562	PIPERALES	HYDNORACEAE	Prosopanche	Prosopanche bonacinae	Prosopanche bonacinae Speg.	Root Holoparasite	Baccharis sp.	Baccharis sp.	Baccharis	Asteraceae	Asterales	shrub	Argentina	Southern South America	Herbarium specimen cited in monograph	Medium	Hicken 1566 [SI] in Cocucci, 1966
A1563	PIPERALES	HYDNORACEAE	Prosopanche	Prosopanche bonacinae	Prosopanche bonacinae Speg.	Root Holoparasite	Baccharis sp.	Baccharis sp.	Baccharis	Asteraceae	Asterales	shrub	Argentina	Southern South America	Herbarium specimen cited in monograph	Medium	Nicora 4045 [SI] in Cocucci, 1966
A1564	PIPERALES	HYDNORACEAE	Prosopanche	Prosopanche demogorgoni	Prosopanche demogorgoni Funez	Root Holoparasite	Baccharis uncinella	Baccharis uncinella DC.	Baccharis	Asteraceae	Asterales	shrub	Brazil	Brazil	Report in protologue, by expert	High	Funez et al. 2019
A1565	LAMIALES	OROBANCHACEAE	Hyobanche	Hyobanche sanguinea	Hyobanche sanguinea L.	Root Holoparasite	Berkheya fruticosa	Berkheya fruticosa Ehrh.	Berkheya	Asteraceae	Asterales	subshrub	South Africa	Southern Africa	Report in study that confirmed host contact	High	Kujit et al., 1978
A1566	LAMIALES	OROBANCHACEAE	Hyobanche	Hyobanche sanguinea	Hyobanche sanguinea L.	Root Holoparasite	Berkheya fruticosa	Berkheya fruticosa Ehrh.	Berkheya	Asteraceae	Asterales	subshrub	South Africa	Southern Africa	Uncited report in flora	Medium	Marloth, 1932
A1567	LAMIALES	OROBANCHACEAE	Harveya	Harveya speciosa	Harveya speciosa¬†Bernh.	Root Holoparasite	Berkheya purpurea	Berkheya purpurea (DC.) Mast.	Berkheya	Asteraceae	Asterales	perennial herb	South Africa	Southern Africa	Herbarium specimen label note, host confirmed	High	Randle 123 [OS, NU]
A1568	LAMIALES	OROBANCHACEAE	Harveya	Harveya speciosa	Harveya speciosa¬†Bernh.	Root Holoparasite	Berkheya radula	Berkheya radula (Harv.) De Wild.	Berkheya	Asteraceae	Asterales	perennial herb	South Africa	Southern Africa	Herbarium specimen label note, host confirmed	High	Randle 109 [OS, NU]
A1569	LAMIALES	OROBANCHACEAE	Harveya	Harveya speciosa	Harveya speciosa¬†Bernh.	Root Holoparasite	Berkheya radula	Berkheya radula (Harv.) De Wild.	Berkheya	Asteraceae	Asterales	perennial herb	South Africa	Southern Africa	Herbarium specimen label note, host confirmed	High	Randle 110 [OS, NU]
A1570	LAMIALES	OROBANCHACEAE	Harveya	Harveya speciosa	Harveya speciosa¬†Bernh.	Root Holoparasite	Berkheya radula	Berkheya radula (Harv.) De Wild.	Berkheya	Asteraceae	Asterales	perennial herb	South Africa	Southern Africa	Herbarium specimen label note, host confirmed	High	Randle 117 [OS, NU]
A1571	MALVALES	CYTINACEAE	Cytinus	Cytinus sanguineus	Cytinus sanguineus (Thunb.) Fourc.	Endoparasite	Berkheya sp.	Berkheya sp.	Berkheya	Asteraceae	Asterales	perennial herb	South Africa	Southern Africa	Uncited report in study by expert	Medium	Visser, 1981
A1572	LAMIALES	OROBANCHACEAE	Alectra	Alectra orobanchoides	Alectra orobanchoides Benth.	Root Holoparasite	Berkheya sp.	Berkheya sp.	Berkheya	Asteraceae	Asterales	perennial herb	South Africa	Southern Africa	Uncited report in flora	Medium	Visser, 1981
A1573	LAMIALES	OROBANCHACEAE	Harveya	Harveya speciosa	Harveya speciosa¬†Bernh.	Root Holoparasite	Berkheya sp.	Berkheya sp.	Berkheya	Asteraceae	Asterales	perennial herb	South Africa	Southern Africa	Report in study that confirmed host contact	High	Young, 1932
A1574	LAMIALES	OROBANCHACEAE	Orobanche	Orobanche minor	Orobanche minor¬†Sm.	Root Holoparasite	Brachyglottis √ó	Brachyglottis √ó jubar P.D. Sell.	Brachyglottis	Asteraceae	Asterales	shrub	England	Northern Europe	Uncited report in flora	Medium	Thorogood & Rumsey, 2020
A1575	LAMIALES	OROBANCHACEAE	Orobanche	Orobanche minor	Orobanche minor¬†Sm.	Root Holoparasite	Brachyglottis greyi	Brachyglottis greyi (Hook. f.) B. Nord.	Brachyglottis	Asteraceae	Asterales	shrub	England	Northern Europe	Report in study that confirmed host contact	High	Thorogood et al., 2009
A1576	LAMIALES	OROBANCHACEAE	Orobanche	Orobanche minor	Orobanche minor¬†Sm.	Root Holoparasite	Brachyglottis greyi	Brachyglottis greyi (Hook. f.) B. Nord.	Brachyglottis	Asteraceae	Asterales	shrub	England	Northern Europe	Uncited report in flora	Medium	Rumsey & Jury, 1991
A1577	LAMIALES	OROBANCHACEAE	Orobanche	Orobanche minor	Orobanche minor¬†Sm.	Root Holoparasite	Brachyglottis laxifolia	Brachyglottis laxifolia (Buchanan) B. Nord.	Brachyglottis	Asteraceae	Asterales	shrub	England	Northern Europe	Herbarium specimen label note, host not present	Medium	P04243400 [P]
A1578	SANTALALES	BALANOPHORACEAE	Dactylanthus	Dactylanthus taylorii	Dactylanthus taylorii Hook.f.	Root Holoparasite	Brachyglottis repanda	Brachyglottis repanda J.R.Forst. & G.Forst.	Brachyglottis	Asteraceae	Asterales	shrub	New Zealand	New Zealand	Uncited reference in study	Medium	Ecroyd, 1995
A1579	LAMIALES	OROBANCHACEAE	Orobanche	Orobanche calendulae	Orobanche calendulae¬†Pomel	Root Holoparasite	Calendula arvensis	Calendula arvensis (Vaill.) L.	Calendula	Asteraceae	Asterales	annual herb	Morocco	Northern Africa	Herbarium specimen label note, with host present	High	MPU059550 [MPU]
A1580	LAMIALES	OROBANCHACEAE	Orobanche	Orobanche calendulae	Orobanche calendulae¬†Pomel	Root Holoparasite	Calendula arvensis	Calendula arvensis (Vaill.) L.	Calendula	Asteraceae	Asterales	annual herb	Portugal	Southwestern Europe	Uncited report in flora	Medium	Domingues de Almeida, 2003
A1581	LAMIALES	OROBANCHACEAE	Orobanche	Orobanche calendulae	Orobanche calendulae¬†Pomel	Root Holoparasite	Calendula maroccana	Calendula maroccana (Ball) B. D. Jacks.	Calendula	Asteraceae	Asterales	perennial herb	Morocco	Northern Africa	Herbarium specimen label note, with host present	High	P02986977 [P]
A1582	LAMIALES	OROBANCHACEAE	Orobanche	Orobanche calendulae	Orobanche calendulae¬†Pomel	Root Holoparasite	Calendula sp.	Calendula sp.	Calendula	Asteraceae	Asterales	perennial herb	Unknown	NA	Multiple reports cited by online flora	High	Annotated Checklist of Host Plants of Orobanchaceae, accessed Nov 2022
A1583	LAMIALES	OROBANCHACEAE	Phelipanche	Phelipanche mutelii	Phelipanche mutelii (F.W. Schultz) Pomel	Root Holoparasite	Calendula sp.	Calendula sp.	Calendula	Asteraceae	Asterales	perennial herb	Unknown	NA	Uncited report in flora	Medium	Annotated Checklist of Host Plants of Orobanchaceae, accessed Nov 2022
A1584	LAMIALES	OROBANCHACEAE	Orobanche	Orobanche calendulae	Orobanche calendulae¬†Pomel	Root Holoparasite	Calendula stellata	Calendula stellata Cav.	Calendula	Asteraceae	Asterales	annual herb	Morocco	Northern Africa	Herbarium specimen label note, with host present	High	MPU064567 [MPU]
A1585	LAMIALES	OROBANCHACEAE	Orobanche	Orobanche calendulae	Orobanche calendulae¬†Pomel	Root Holoparasite	Calendula suffruticosa	Calendula suffruticosa subsp. algarbiensis (Boiss.) Nyman	Calendula	Asteraceae	Asterales	perennial herb	Portugal	Southwestern Europe	Uncited report in flora	Medium	Annotated Checklist of Host Plants of Orobanchaceae, accessed Nov 2022
A1586	LAMIALES	OROBANCHACEAE	Orobanche	Orobanche mauretanica	Orobanche mauretanica Beck	Root Holoparasite	Calendula suffruticosa	Calendula suffruticosa subsp. algarbiensis (Boiss.) Nyman	Calendula	Asteraceae	Asterales	perennial herb	Unknown	NA	Uncited report in flora	Medium	Beck, 1930
A1587	LAMIALES	OROBANCHACEAE	Orobanche	Orobanche calendulae	Orobanche calendulae¬†Pomel	Root Holoparasite	Calendula suffruticosa	Calendula suffruticosa subsp. balansae (Boiss. & Reut.) Ohle	Calendula	Asteraceae	Asterales	perennial herb	Algeria	Northern Africa	Herbarium specimen label note, host not present	Medium	MPU064566 [MPU]
A1588	LAMIALES	OROBANCHACEAE	Orobanche	Orobanche calendulae	Orobanche calendulae¬†Pomel	Root Holoparasite	Calendula suffruticosa	Calendula suffruticosa subsp. lusitanica (Boiss.) Ohle	Calendula	Asteraceae	Asterales	perennial herb	Portugal	Southwestern Europe	Uncited report in flora	Medium	Annotated Checklist of Host Plants of Orobanchaceae, accessed Nov 2022
A1589	LAMIALES	OROBANCHACEAE	Orobanche	Orobanche calendulae	Orobanche calendulae¬†Pomel	Root Holoparasite	Calendula suffruticosa	Calendula suffruticosa Vah.	Calendula	Asteraceae	Asterales	perennial herb	Algeria	Northern Africa	Herbarium specimen label note, with host present	High	MPU004862 [MPU]
A1590	SANTALALES	BALANOPHORACEAE	Ombrophytum	Ombrophytum subterraneum	Ombrophytum subterraneum¬†(Aspl.) B.Hansen	Root Holoparasite	Campovassouria cruciata	Campovassouria cruciata (Vell.) R.M.King & H.Rob.	Campovassouria	Asteraceae	Asterales	perennial herb	Unknown	NA	Uncited reference in monograph, likely from herbarium specimen	Medium	Hansen, 1980 (as Eupatorium bupleurifolium DC.)
A1591	LAMIALES	OROBANCHACEAE	Cistanche	Cistanche salsa	Cistanche salsa¬†(C.A.Mey.) Beck	Root Holoparasite	Cancrinia maximowiczii	Cancrinia maximowiczii C.Winkl.	Cancrinia	Asteraceae	Asterales	subshrub	China	China	Online report, host contact not confirmed	Medium	nwipb.cas.cn/xwzx/kyjz/202005/t20200529_5600371
A1592	LAMIALES	OROBANCHACEAE	Phelipanche	Phelipanche nana	Phelipanche nana ([F.W. de No√´ ex.] Rchb. fil.) Soj√°k	Root Holoparasite	Cardamine graeca	Cardamine graeca L.	Cardamine	Asteraceae	Asterales	biennial herb	Unknown	NA	Uncited report in flora	Medium	Beck, 1930
A1593	LAMIALES	OROBANCHACEAE	Orobanche	Orobanche reticulata	Orobanche reticulata¬†Wallr.	Root Holoparasite	Carduus sp.	Carduus sp.	Carduus	Asteraceae	Asterales	biennial herb	Unknown	NA	Multiple reports cited in flora	High	Annotated Checklist of Host Plants of Orobanchaceae, accessed Nov 2022
A1594	LAMIALES	OROBANCHACEAE	Orobanche	Orobanche balsensis	Orobanche balsensis¬†(J.A.Guim.) Carl√≥n, M.La√≠nz, Moreno Mor. & √ì.S√°nchez	Root Holoparasite	Carlina corymbosa	Carlina corymbosa L.	Carlina	Asteraceae	Asterales	perennial herb	Mediterranean	Southeastern Europe	Report in protologue	High	Carl√≥n et al., 2015
A1595	LAMIALES	OROBANCHACEAE	Orobanche	Orobanche canescens	Orobanche canescens¬†C.Presl	Root Holoparasite	Carlina nebrodensis	Carlina nebrodensis Guss.	Carlina	Asteraceae	Asterales	perennial herb	Unknown	NA	Uncited report in flora	Medium	Domina & Stepanek, 2009
A1596	LAMIALES	OROBANCHACEAE	Orobanche	Orobanche canescens	Orobanche canescens¬†C.Presl	Root Holoparasite	Carlina sicula	Carlina sicula Ten.	Carlina	Asteraceae	Asterales	perennial herb	Unknown	NA	Uncited report in flora	Medium	Domina & Stepanek, 2009
A1597	LAMIALES	OROBANCHACEAE	Orobanche	Orobanche balsensis	Orobanche balsensis¬†(J.A.Guim.) Carl√≥n, M.La√≠nz, Moreno Mor. & √ì.S√°nchez	Root Holoparasite	Carlina sp.	Carlina sp.	Carlina	Asteraceae	Asterales	perennial herb	Mediterranean	Southeastern Europe	Uncited report in flora	Medium	Carl√≥n et al., 2015
A1598	LAMIALES	OROBANCHACEAE	Orobanche	Orobanche leptantha	Orobanche leptantha¬†Pomel	Root Holoparasite	Centaurea aspera	Centaurea aspera L.	Centaurea	Asteraceae	Asterales	perennial herb	Spain	Southwestern Europe	Uncited report in flora	Medium	Carlon et al., 2003
A1599	LAMIALES	OROBANCHACEAE	Phelipanche	Phelipanche portoilicitana	Phelipanche portoilicitana (A. Pujadas & M.B. Crespo) Carl√≥n, G. G√≥mez, M. La√≠nz, Moreno Mor., √ì. S√°nchez & Schneew.	Root Holoparasite	Centaurea aspera	Centaurea aspera L.	Centaurea	Asteraceae	Asterales	perennial herb	Unknown	NA	Multiple reports cited by online flora	High	Annotated Checklist of Host Plants of Orobanchaceae, accessed Nov 2022
A1600	LAMIALES	OROBANCHACEAE	Phelipanche	Phelipanche portoilicitana	Phelipanche portoilicitana (A. Pujadas & M.B. Crespo) Carl√≥n, G. G√≥mez, M. La√≠nz, Moreno Mor., √ì. S√°nchez & Schneew.	Root Holoparasite	Centaurea aspera	Centaurea aspera L.	Centaurea	Asteraceae	Asterales	perennial herb	Spain	Southwestern Europe	Herbarium specimen label note, host not present	Medium	Moreno Moral MM0058/2005 on Annotated Checklist of Host Plants of Orobanchaceae, accessed Nov 2022
A1601	LAMIALES	OROBANCHACEAE	Orobanche	Orobanche centaurina	Orobanche centaurina¬†Bertol.	Root Holoparasite	Centaurea axillaris	Centaurea axillaris Willd.	Centaurea	Asteraceae	Asterales	perennial herb	Bohemia	Middle Europe	Uncited report in flora	Medium	Z√°zvorka, 2010
A1602	LAMIALES	OROBANCHACEAE	Orobanche	Orobanche kochii	Orobanche kochii F.W. Schultz	Root Holoparasite	Centaurea axillaris	Centaurea axillaris Willd.	Centaurea	Asteraceae	Asterales	perennial herb	Central Europe	Middle Europe	Uncited report in flora	Medium	Z√°zvorka, 2010
A1603	LAMIALES	OROBANCHACEAE	Phelipanche	Phelipanche portoilicitana	Phelipanche portoilicitana (A. Pujadas & M.B. Crespo) Carl√≥n, G. G√≥mez, M. La√≠nz, Moreno Mor., √ì. S√°nchez & Schneew.	Root Holoparasite	Centaurea behen	Centaurea behen L.	Centaurea	Asteraceae	Asterales	perennial herb	Armenia	Caucasus	Uncited report in flora	Medium	Piwowarczyk et al., 2019
A1604	LAMIALES	OROBANCHACEAE	Phelipanche	Phelipanche portoilicitana	Phelipanche portoilicitana (A. Pujadas & M.B. Crespo) Carl√≥n, G. G√≥mez, M. La√≠nz, Moreno Mor., √ì. S√°nchez & Schneew.	Root Holoparasite	Centaurea bimorpha	Centaurea bimorpha Viv.	Centaurea	Asteraceae	Asterales	perennial herb	Tunisia	Northern Africa	Herbarium specimen label note, host not present	Medium	MPU191472 [MPU]
A1605	LAMIALES	OROBANCHACEAE	Phelipanche	Phelipanche gussoneana	Phelipanche gussoneana (Lojac.) Domina, Raab-Straube & Uhlich	Root Holoparasite	Centaurea cyanus	Centaurea cyanus L.	Centaurea	Asteraceae	Asterales	annual herb	Italy	Southeastern Europe	Herbarium specimen label note, host not present	Medium	Domina s.n. [PAL] in Raab-Straube & Raus, 2018
A1606	LAMIALES	OROBANCHACEAE	Orobanche	Orobanche leptantha	Orobanche leptantha¬†Pomel	Root Holoparasite	Centaurea fragilis	Centaurea fragilis Durieu	Centaurea	Asteraceae	Asterales	biennial herb	Algeria	Northern Africa	Herbarium specimen label note, host not present	Medium	P04363860 [P]
A1607	LAMIALES	OROBANCHACEAE	Phelipanche	Phelipanche portoilicitana	Phelipanche portoilicitana (A. Pujadas & M.B. Crespo) Carl√≥n, G. G√≥mez, M. La√≠nz, Moreno Mor., √ì. S√°nchez & Schneew.	Root Holoparasite	Centaurea hyssopifolia	Centaurea hyssopifolia Vahl	Centaurea	Asteraceae	Asterales	perennial herb	Spain	Southwestern Europe	Herbarium specimen label note, host not present	Medium	Pujadas & Triano 46903 [COA]
A1608	LAMIALES	OROBANCHACEAE	Orobanche	Orobanche leptantha	Orobanche leptantha¬†Pomel	Root Holoparasite	Centaurea hyssopifolia	Centaurea hyssopifolia Vahl.	Centaurea	Asteraceae	Asterales	perennial herb	Spain	Southwestern Europe	Uncited report in flora	Medium	Annotated Checklist of Host Plants of Orobanchaceae, accessed Nov 2022
A1609	LAMIALES	OROBANCHACEAE	Orobanche	Orobanche centaurina	Orobanche centaurina¬†Bertol.	Root Holoparasite	Centaurea jacea	Centaurea jacea L.	Centaurea	Asteraceae	Asterales	perennial herb	Bohemia	Middle Europe	Uncited report in flora	Medium	Z√°zvorka, 2010
A1610	LAMIALES	OROBANCHACEAE	Orobanche	Orobanche elatior	Orobanche elatior¬†Sutton	Root Holoparasite	Centaurea jacea	Centaurea jacea L.	Centaurea	Asteraceae	Asterales	perennial herb	Central Europe	Middle Europe	Report in study, infrequent host	Medium	Z√°zvorka, 2010
A1611	LAMIALES	OROBANCHACEAE	Orobanche	Orobanche kochii	Orobanche kochii F.W. Schultz	Root Holoparasite	Centaurea jacea	Centaurea jacea L.	Centaurea	Asteraceae	Asterales	perennial herb	Central Europe	Middle Europe	Uncited report in flora	Medium	Z√°zvorka, 2010
A1612	LAMIALES	OROBANCHACEAE	Phelipanche	Phelipanche portoilicitana	Phelipanche portoilicitana (A. Pujadas & M.B. Crespo) Carl√≥n, G. G√≥mez, M. La√≠nz, Moreno Mor., √ì. S√°nchez & Schneew.	Root Holoparasite	Centaurea melitensis	Centaurea melitensis L.	Centaurea	Asteraceae	Asterales	annual herb	Spain	Southwestern Europe	Herbarium specimen label note, host not present	Medium	G√≥mez Casares & Moreno Moral MM0070/2007 on Annotated Checklist of Host Plants of Orobanchaceae, accessed Nov 2022
A1613	LAMIALES	OROBANCHACEAE	Orobanche	Orobanche centaurina	Orobanche centaurina¬†Bertol.	Root Holoparasite	Centaurea montana	Centaurea montana L.	Centaurea	Asteraceae	Asterales	perennial herb	Austria	Middle Europe	Uncited report in flora	Medium	Z√°zvorka, 2010
A1614	LAMIALES	OROBANCHACEAE	Orobanche	Orobanche kochii	Orobanche kochii F.W. Schultz	Root Holoparasite	Centaurea montana	Centaurea montana L.	Centaurea	Asteraceae	Asterales	perennial herb	Central Europe	Middle Europe	Uncited report in flora	Medium	Z√°zvorka, 2010
A1615	LAMIALES	OROBANCHACEAE	Phelypaea	Phelypaea coccinea	Phelypaea coccinea (M.Bieb.) Poir.	Root Holoparasite	Centaurea orientalis	Centaurea orientalis L.	Centaurea	Asteraceae	Asterales	perennial herb	Crimea	Eastern Europe	Online report, host contact not confirmed	Medium	Plantarium, (https://www.plantarium.ru/page/image/id/525148.html), Nov 2021
A1616	LAMIALES	OROBANCHACEAE	Orobanche	Orobanche leptantha	Orobanche leptantha¬†Pomel	Root Holoparasite	Centaurea ornata	Centaurea ornata Willd.	Centaurea	Asteraceae	Asterales	perennial herb	Spain	Southwestern Europe	Uncited report in flora	Medium	Annotated Checklist of Host Plants of Orobanchaceae, accessed Nov 2022
A1617	LAMIALES	OROBANCHACEAE	Orobanche	Orobanche leptantha	Orobanche leptantha¬†Pomel	Root Holoparasite	Centaurea ornata	Centaurea ornata Willd.	Centaurea	Asteraceae	Asterales	perennial herb	Spain	Southwestern Europe	Uncited report in flora	Medium	Carlon et al., 2003
A1618	LAMIALES	OROBANCHACEAE	Phelipanche	Phelipanche portoilicitana	Phelipanche portoilicitana (A. Pujadas & M.B. Crespo) Carl√≥n, G. G√≥mez, M. La√≠nz, Moreno Mor., √ì. S√°nchez & Schneew.	Root Holoparasite	Centaurea ornata	Centaurea ornata Willd.	Centaurea	Asteraceae	Asterales	perennial herb	Spain	Southwestern Europe	Herbarium specimen label note, host not present	Medium	S√°nchez Pedraja & Tapia Bon SP0050/2004 on Annotated Checklist of Host Plants of Orobanchaceae, accessed Nov 2022
A1619	LAMIALES	OROBANCHACEAE	Phelypaea	Phelypaea boissieri	Phelypaea boissieri (Reut.) Stapf	Root Holoparasite	Centaurea persica	Centaurea persica Boiss.	Centaurea	Asteraceae	Asterales	perennial herb	Turkey	Western Asia	Report in protologue, host contact not confirmed	Medium	Subasi et al., 2022
A1620	LAMIALES	OROBANCHACEAE	Phelypaea	Phelypaea boissieri	Phelypaea boissieri (Reut.) Stapf	Root Holoparasite	Centaurea phrygia	Centaurea phrygia subsp. salicifolia (M.Bieb. ex Willd.) Mikheev	Centaurea	Asteraceae	Asterales	perennial herb	Cultivated	NA	Report in study, on cultivated host	High	Cullen, 2010
A1621	LAMIALES	OROBANCHACEAE	Phelypaea	Phelypaea coccinea	Phelypaea coccinea (M.Bieb.) Poir.	Root Holoparasite	Centaurea pseudoscabiosa	Centaurea pseudoscabiosa Boiss. & Buhse subsp. pseudoscabiosa	Centaurea	Asteraceae	Asterales	perennial herb	Armenia	Caucasus	Uncited report in flora	Medium	Piwowarczyk & al. 2019
A1622	LAMIALES	OROBANCHACEAE	Phelypaea	Phelypaea coccinea	Phelypaea coccinea (M.Bieb.) Poir.	Root Holoparasite	Centaurea pseudoscabiosa	Centaurea pseudoscabiosa subsp. glehnii (Trautv.) Wagenitz	Centaurea	Asteraceae	Asterales	perennial herb	Armenia	Caucasus	Uncited report in flora	Medium	Piwowarczyk & al. 2019
A1623	LAMIALES	OROBANCHACEAE	Orobanche	Orobanche leptantha	Orobanche leptantha¬†Pomel	Root Holoparasite	Centaurea pullata	Centaurea pullata L.	Centaurea	Asteraceae	Asterales	annual herb	Spain	Southwestern Europe	Uncited report in flora	Medium	Annotated Checklist of Host Plants of Orobanchaceae, accessed Nov 2022
A1624	LAMIALES	OROBANCHACEAE	Orobanche	Orobanche centaurina	Orobanche centaurina¬†Bertol.	Root Holoparasite	Centaurea scabiosa	Centaurea scabiosa L.	Centaurea	Asteraceae	Asterales	perennial herb	Unknown	NA	Uncited report in flora	Medium	Z√°zvorka, 2010
A1625	LAMIALES	OROBANCHACEAE	Orobanche	Orobanche elatior	Orobanche elatior¬†Sutton	Root Holoparasite	Centaurea scabiosa	Centaurea scabiosa L.	Centaurea	Asteraceae	Asterales	perennial herb	Central Europe	Middle Europe	Report in study that confirmed host contact	High	Z√°zvorka, 2010
A1626	LAMIALES	OROBANCHACEAE	Orobanche	Orobanche elatior	Orobanche elatior¬†Sutton	Root Holoparasite	Centaurea scabiosa	Centaurea scabiosa L.	Centaurea	Asteraceae	Asterales	perennial herb	Unknown	NA	Multiple reports cited by online flora	High	Annotated Checklist of Host Plants of Orobanchaceae, accessed Nov 2022
A1627	LAMIALES	OROBANCHACEAE	Orobanche	Orobanche elatior	Orobanche elatior¬†Sutton	Root Holoparasite	Centaurea scabiosa	Centaurea scabiosa L.	Centaurea	Asteraceae	Asterales	perennial herb	Unknown	NA	Uncited report in flora	Medium	Beck, 1930
A1628	LAMIALES	OROBANCHACEAE	Orobanche	Orobanche kochii	Orobanche kochii F.W. Schultz	Root Holoparasite	Centaurea scabiosa	Centaurea scabiosa L.	Centaurea	Asteraceae	Asterales	perennial herb	Central Europe	Middle Europe	Uncited report in flora, main host	High	Z√°zvorka, 2010
A1629	LAMIALES	OROBANCHACEAE	Phelypaea	Phelypaea coccinea	Phelypaea coccinea (M.Bieb.) Poir.	Root Holoparasite	Centaurea scabiosa	Centaurea scabiosa L.	Centaurea	Asteraceae	Asterales	perennial herb	Crimea	Eastern Europe	Uncited report in flora	Medium	Stapf, 1915
A1630	LAMIALES	OROBANCHACEAE	Orobanche	Orobanche centaurina	Orobanche centaurina¬†Bertol.	Root Holoparasite	Centaurea scabiosa	Centaurea scabiosa subsp. sadleriana (Janka) Asch. & Graebn.	Centaurea	Asteraceae	Asterales	perennial herb	Hungary	Middle Europe	Uncited report in flora	Medium	Z√°zvorka, 2010
A1631	LAMIALES	OROBANCHACEAE	Orobanche	Orobanche kochii	Orobanche kochii F.W. Schultz	Root Holoparasite	Centaurea scabiosa	Centaurea scabiosa subsp. sadleriana (Janka) Asch. & Graebn.	Centaurea	Asteraceae	Asterales	perennial herb	Central Europe	Middle Europe	Uncited report in flora	Medium	Z√°zvorka, 2010
A1632	LAMIALES	OROBANCHACEAE	Phelipanche	Phelipanche portoilicitana	Phelipanche portoilicitana (A. Pujadas & M.B. Crespo) Carl√≥n, G. G√≥mez, M. La√≠nz, Moreno Mor., √ì. S√°nchez & Schneew.	Root Holoparasite	Centaurea seridis	Centaurea seridis L.	Centaurea	Asteraceae	Asterales	perennial herb	Spain	Southwestern Europe	Herbarium specimen label note, host not present	Medium	Camu√±as & Crespo 36528 [ABH]
A1633	LAMIALES	OROBANCHACEAE	Orobanche	Orobanche centaurina	Orobanche centaurina¬†Bertol.	Root Holoparasite	Centaurea sp.	Centaurea sp.	Centaurea	Asteraceae	Asterales	perennial herb	Unknown	NA	Multiple reports cited by online flora	High	Annotated Checklist of Host Plants of Orobanchaceae, accessed Nov 2022
A1634	LAMIALES	OROBANCHACEAE	Orobanche	Orobanche kochii	Orobanche kochii F.W. Schultz	Root Holoparasite	Centaurea sp.	Centaurea sp.	Centaurea	Asteraceae	Asterales	perennial herb	Unknown	NA	Multiple reports cited by online flora	High	Annotated Checklist of Host Plants of Orobanchaceae, accessed Nov 2022
A1635	LAMIALES	OROBANCHACEAE	Phelipanche	Phelipanche coelestis	Phelipanche coelestis (Reut.) Soj√°k	Root Holoparasite	Centaurea sp.	Centaurea sp.	Centaurea	Asteraceae	Asterales	perennial herb	China	China	Uncited report in flora	Medium	Zhiyun & Tzvelev, 1998
A1636	LAMIALES	OROBANCHACEAE	Phelipanche	Phelipanche portoilicitana	Phelipanche portoilicitana (A. Pujadas & M.B. Crespo) Carl√≥n, G. G√≥mez, M. La√≠nz, Moreno Mor., √ì. S√°nchez & Schneew.	Root Holoparasite	Centaurea sp.	Centaurea sp.	Centaurea	Asteraceae	Asterales	perennial herb	Unknown	NA	Multiple reports cited by online flora	High	Annotated Checklist of Host Plants of Orobanchaceae, accessed Nov 2022
A1637	LAMIALES	OROBANCHACEAE	Phelypaea	Phelypaea boissieri	Phelypaea boissieri (Reut.) Stapf	Root Holoparasite	Centaurea sp.	Centaurea sp.	Centaurea	Asteraceae	Asterales	perennial herb	Unknown	NA	Online report, host contact not confirmed	Medium	Annotated Checklist of Host Plants of Orobanchaceae, accessed Nov 2022
A1638	LAMIALES	OROBANCHACEAE	Orobanche	Orobanche leptantha	Orobanche leptantha¬†Pomel	Root Holoparasite	Centaurea sphaerocephala	Centaurea sphaerocephala L.	Centaurea	Asteraceae	Asterales	perennial herb	Algeria	Northern Africa	Herbarium specimen label note, host not present	Medium	MPU004861 [MPU]
A1639	LAMIALES	OROBANCHACEAE	Orobanche	Orobanche centaurina	Orobanche centaurina¬†Bertol.	Root Holoparasite	Centaurea stoebe	Centaurea stoebe L.	Centaurea	Asteraceae	Asterales	biennial herb	Slovakia	Middle Europe	Uncited report in flora	Medium	Z√°zvorka, 2010
A1640	LAMIALES	OROBANCHACEAE	Orobanche	Orobanche kochii	Orobanche kochii F.W. Schultz	Root Holoparasite	Centaurea stoebe	Centaurea stoebe L.	Centaurea	Asteraceae	Asterales	biennial herb	Central Europe	Middle Europe	Uncited report in flora	Medium	Z√°zvorka, 2010
A1641	LAMIALES	OROBANCHACEAE	Orobanche	Orobanche leptantha	Orobanche leptantha¬†Pomel	Root Holoparasite	Cheirolophus intybaceus	Cheirolophus intybaceus (Lam.) Dost√°l	Cheirolophus	Asteraceae	Asterales	perennial herb	France	Southwestern Europe	Uncited report in flora	Medium	Tison & Foucault, 2014
A1642	LAMIALES	OROBANCHACEAE	Phelipanche	Phelipanche ramosa	Phelipanche ramosa (L.) Pomel	Root Holoparasite	Chrysanthemum sp.	Chrysanthemum sp.	Chrysanthemum	Asteraceae	Asterales	perennial herb	Unknown	NA	Uncited report in flora	Medium	Piwowarczyk, 2012
A1643	BORAGINALES	BORAGINACEAE	Pholisma	Pholisma arenarium	Pholisma arenarium Nutt.	Root Holoparasite	Chrysothamnus sp.	Chrysothamnus sp.	Chrysothamnus	Asteraceae	Asterales	shrub	Americas	Mexico	Uncited report in flora	Medium	Yatskievych & Mason, 1986
A1644	LAMIALES	OROBANCHACEAE	Aphyllon	Aphyllon californicum	Aphyllon californicum subsp. jepsonii (Munz) A.C. Schneid.	Root Holoparasite	Chrysothamnus sp.	Chrysothamnus sp.	Chrysothamnus	Asteraceae	Asterales	shrub	USA	Southwestern U.S.A.	Herbarium specimen label note, host not present	Medium	Munz 22295 [UC]
A1645	LAMIALES	OROBANCHACEAE	Hyobanche	Hyobanche thinophila	Hyobanche thinophila A.Wolfe	Root Holoparasite	Chyrsanthemoides sp.	Chyrsanthemoides sp.	Chyrsanthemoides	Asteraceae	Asterales	shrub	South Africa	Southern Africa	Report in study that confirmed host contact	High	Wolfe et al., 2013
A1646	LAMIALES	OROBANCHACEAE	Orobanche	Orobanche cicerbitae	Orobanche cicerbitae (Uhlich & R√§tzel) Tzvelev	Root Holoparasite	Cicerbita petiolata	Cicerbita petiolata (K. Koch) Gadnidze	Cicerbita	Asteraceae	Asterales	annual herb	Unknown	NA	Herbarium specimen cited in flora	Medium	R√§tzel et al., 2016
A1647	LAMIALES	OROBANCHACEAE	Orobanche	Orobanche chrysacanthi	Orobanche chrysacanthi¬†Maire	Root Holoparasite	Cirsium chrysacanthum	Cirsium chrysacanthum (Ball) Jahand.	Cirsium	Asteraceae	Asterales	perennial herb	Unknown	NA	Multiple reports cited by online flora	High	Annotated Checklist of Host Plants of Orobanchaceae, accessed Nov 2022
A1648	LAMIALES	OROBANCHACEAE	Orobanche	Orobanche chrysacanthi	Orobanche chrysacanthi¬†Maire	Root Holoparasite	Cirsium flavispina	Cirsium flavispina DC.	Cirsium	Asteraceae	Asterales	perennial herb	Unknown	NA	Uncited report in flora	Medium	Annotated Checklist of Host Plants of Orobanchaceae, accessed Nov 2022
A1649	LAMIALES	OROBANCHACEAE	Orobanche	Orobanche palaestina	Orobanche palaestina¬†Reut.	Root Holoparasite	Cirsium phyllocephalum	Cirsium phyllocephalum Boiss. & C.I. Blanche	Cirsium	Asteraceae	Asterales	perennial herb	Middle East	Arabian Peninsula	Uncited report in flora	Medium	Zare et al., 2009
A1650	LAMIALES	OROBANCHACEAE	Orobanche	Orobanche palaestina	Orobanche palaestina¬†Reut.	Root Holoparasite	Cirsium phyllocephalum	Cirsium phyllocephalum Boiss. & C.I. Blanche	Cirsium	Asteraceae	Asterales	perennial herb	Palestine	Western Asia	Uncited report in flora	Medium	Feinbrun-Dothan, 1978
A1651	LAMIALES	OROBANCHACEAE	Orobanche	Orobanche reticulata	Orobanche reticulata¬†Wallr.	Root Holoparasite	Cirsium sp.	Cirsium sp.	Cirsium	Asteraceae	Asterales	perennial herb	Unknown	NA	Multiple reports cited in flora	High	Annotated Checklist of Host Plants of Orobanchaceae, accessed Nov 2022
A1652	LAMIALES	OROBANCHACEAE	Orobanche	Orobanche schelkovnikovii	Orobanche schelkovnikovii¬†Tzvelev	Root Holoparasite	Cirsium sp.	Cirsium sp.	Cirsium	Asteraceae	Asterales	perennial herb	Armenia	Caucasus	Uncited report in flora	Medium	Piwowarczyk et al., 2019
A1653	LAMIALES	OROBANCHACEAE	Phelipanche	Phelipanche purpurea	Phelipanche purpurea subsp. ballii (Maire) Carl√≥n, G. G√≥mez, M. La√≠nz, Moreno Mor., √ì. S√°nchez & Schneew.	Root Holoparasite	Cladanthus scariosus	Cladanthus scariosus (Ball) Oberpr. & Vogt	Cladanthus	Asteraceae	Asterales	shrub	Europe	Middle Europe	Uncited report in flora	Medium	Maire, 1930
A1654	LAMIALES	OROBANCHACEAE	Orobanche	Orobanche minor	Orobanche minor¬†Sm.	Root Holoparasite	Coleostephus myconis	Coleostephus myconis (L.) Rchb. f.	Coleostephus	Asteraceae	Asterales	annual herb	Corsica	Southwestern Europe	Herbarium specimen label note, host not present	Medium	P04384926 [P]
A1655	LAMIALES	OROBANCHACEAE	Orobanche	Orobanche minor	Orobanche minor¬†Sm.	Root Holoparasite	Coleostephus myconis	Coleostephus myconis (L.) Rchb. f.	Coleostephus	Asteraceae	Asterales	annual herb	Corsica	Southwestern Europe	Uncited report in flora	Medium	Habashi & Jeanmonod, 2008
A1656	LAMIALES	OROBANCHACEAE	Phelipanche	Phelipanche ramosa	Phelipanche ramosa (L.) Pomel	Root Holoparasite	Coreopsis sp.	Coreopsis sp.	Coreopsis	Asteraceae	Asterales	perennial herb	Unknown	NA	Uncited report in flora	Medium	Piwowarczyk, 2012
A1657	BORAGINALES	BORAGINACEAE	Pholisma	Pholisma arenarium	Pholisma arenarium Nutt.	Root Holoparasite	Corethrogyne filaginifolia	Corethrogyne filaginifolia (Hook. & Arn.) Nutt.	Corethrogyne	Asteraceae	Asterales	subshrub	Americas	Mexico	Uncited report in flora	Medium	Yatskievych & Mason, 1986
A1658	LAMIALES	OROBANCHACEAE	Aphyllon	Aphyllon californicum	Aphyllon californicum subsp. feudgei (Munz) A.C. Schneid.	Root Holoparasite	Corethrogyne filaginifolia	Corethrogyne filaginifolia (Hook. & Arn.) Nutt.	Corethrogyne	Asteraceae	Asterales	subshrub	USA	Southwestern U.S.A.	Uncited report in flora	Medium	Collins & Yatskievych, 2016
A1659	LAMIALES	OROBANCHACEAE	Aphyllon	Aphyllon parishii	Aphyllon parishii (Jeps.) A.C. Schneid.	Root Holoparasite	Corethrogyne filaginifolia	Corethrogyne filaginifolia (Hook. & Arn.) Nutt.	Corethrogyne	Asteraceae	Asterales	subshrub	USA	Southwestern U.S.A.	Herbarium specimen label note, host not present	Medium	Wallace 562 [UC]
A1660	LAMIALES	OROBANCHACEAE	Orobanche	Orobanche stocksii	Orobanche stocksii¬†Boiss.	Root Holoparasite	Cousinia actinia	Cousinia actinia Boiss.	Cousinia	Asteraceae	Asterales	perennial herb	Unknown	NA	Uncited report in flora	Medium	Schiman-Czeika, 1964
A1661	LAMIALES	OROBANCHACEAE	Phelypaea	Phelypaea boissieri	Phelypaea boissieri (Reut.) Stapf	Root Holoparasite	Cousinia haussknechtii	Cousinia haussknechtii C.Winkl.	Cousinia	Asteraceae	Asterales	perennial herb	Iran	Western Asia	Uncited report in flora	Medium	Al-Asadi & Al-Mayah, 2017
A1662	LAMIALES	OROBANCHACEAE	Orobanche	Orobanche cernua	Orobanche cernua¬†Loefl.	Root Holoparasite	Cousinia sp.	Cousinia sp.	Cousinia	Asteraceae	Asterales	perennial herb	China	China	Uncited report in flora	Medium	Zhiyun & Tzvelev, 1998
A1663	LAMIALES	OROBANCHACEAE	Orobanche	Orobanche minor	Orobanche minor¬†Sm.	Root Holoparasite	Crassocephalum crepidioides	Crassocephalum crepidioides (Benth.) S. Moore	Crassocephalum	Asteraceae	Asterales	annual herb	Uganda	East Tropical Africa	Uncited report in flora	Medium	Beck, 1930
A1664	LAMIALES	OROBANCHACEAE	Orobanche	Orobanche minor	Orobanche minor¬†Sm.	Root Holoparasite	Crepis arenaria	Crepis arenaria subsp. suberostris (Batt.) Greuter	Crepis	Asteraceae	Asterales	annual herb	Algeria	Northern Africa	Uncited report in flora	Medium	Beck, 1930
A1665	LAMIALES	OROBANCHACEAE	Orobanche	Orobanche minor	Orobanche minor¬†Sm.	Root Holoparasite	Crepis bellidifolia	Crepis bellidifolia Loisel.	Crepis	Asteraceae	Asterales	annual herb	Corsica	Southwestern Europe	Uncited report in flora	Medium	Habashi & Jeanmonod, 2008
A1666	LAMIALES	OROBANCHACEAE	Orobanche	Orobanche minor	Orobanche minor¬†Sm.	Root Holoparasite	Crepis capillaris	Crepis capillaris (L.) Wallr.	Crepis	Asteraceae	Asterales	biennial herb	Spain	Southwestern Europe	Herbarium specimen label note, with host present	High	P00072211 [P]
A1667	LAMIALES	OROBANCHACEAE	Orobanche	Orobanche minor	Orobanche minor¬†Sm.	Root Holoparasite	Crepis capillaris	Crepis capillaris (L.) Wallr.	Crepis	Asteraceae	Asterales	biennial herb	Wales	Northern Europe	Report in study that confirmed host contact	High	Hipkin, 1992
A1668	LAMIALES	OROBANCHACEAE	Orobanche	Orobanche minor	Orobanche minor¬†Sm.	Root Holoparasite	Crepis capillaris	Crepis capillaris (L.) Wallr.	Crepis	Asteraceae	Asterales	biennial herb	England	Northern Europe	Uncited report in flora	Medium	Rumsey & Jury, 1991
A1669	LAMIALES	OROBANCHACEAE	Orobanche	Orobanche minor	Orobanche minor¬†Sm.	Root Holoparasite	Crepis erythia	Crepis erythia Pau	Crepis	Asteraceae	Asterales	biennial herb	Spain	Southwestern Europe	Uncited report in flora	Medium	Annotated Checklist of Host Plants of Orobanchaceae, accessed Nov 2022
A1670	LAMIALES	OROBANCHACEAE	Orobanche	Orobanche minor	Orobanche minor¬†Sm.	Root Holoparasite	Crepis leontodontoides	Crepis leontodontoides All.	Crepis	Asteraceae	Asterales	perennial herb	Corsica	Southwestern Europe	Uncited report in flora	Medium	Habashi & Jeanmonod, 2008
A1671	LAMIALES	OROBANCHACEAE	Phelipanche	Phelipanche mutelii	Phelipanche mutelii (F.W. Schultz) Pomel	Root Holoparasite	Crepis sp.	Crepis sp.	Crepis	Asteraceae	Asterales	biennial herb	Unknown	NA	Uncited report in flora	Medium	Annotated Checklist of Host Plants of Orobanchaceae, accessed Nov 2022
A1672	LAMIALES	OROBANCHACEAE	Orobanche	Orobanche minor	Orobanche minor¬†Sm.	Root Holoparasite	Crepis sulphurea	Crepis sulphurea Pourr. ex Willk. & Lange	Crepis	Asteraceae	Asterales	biennial herb	France	Southwestern Europe	Herbarium specimen label note, host not present	Medium	P04405899 [P]
A1673	LAMIALES	OROBANCHACEAE	Orobanche	Orobanche minor	Orobanche minor¬†Sm.	Root Holoparasite	Crepis vesicaria	Crepis vesicaria L	Crepis	Asteraceae	Asterales	biennial herb	Wales	Northern Europe	Report in study that confirmed host contact	High	Hipkin, 1992
A1674	LAMIALES	OROBANCHACEAE	Orobanche	Orobanche minor	Orobanche minor¬†Sm.	Root Holoparasite	Crepis vesicaria	Crepis vesicaria L	Crepis	Asteraceae	Asterales	biennial herb	Corsica	Southwestern Europe	Uncited report in flora	Medium	Habashi & Jeanmonod, 2008
A1675	LAMIALES	OROBANCHACEAE	Orobanche	Orobanche minor	Orobanche minor¬†Sm.	Root Holoparasite	Crepis vesicaria	Crepis vesicaria subsp. andryaloides (Lowe) Babc.	Crepis	Asteraceae	Asterales	biennial herb	Madeira	Macaronesia	Uncited report in flora	Medium	Annotated Checklist of Host Plants of Orobanchaceae, accessed Nov 2022
A1676	LAMIALES	OROBANCHACEAE	Orobanche	Orobanche mauretanica	Orobanche mauretanica Beck	Root Holoparasite	Crepis vesicaria	Crepis vesicaria subsp. taraxacifolia (Thuill.) Thell.	Crepis	Asteraceae	Asterales	biennial herb	Unknown	NA	Uncited report in flora	Medium	Beck, 1930
A1677	LAMIALES	OROBANCHACEAE	Orobanche	Orobanche minor	Orobanche minor¬†Sm.	Root Holoparasite	Crepis vesicaria	Crepis vesicaria subsp. taraxacifolia (Thuill.) Thell. ex Schinz & R. Keller	Crepis	Asteraceae	Asterales	biennial herb	Portugal	Southwestern Europe	Uncited report in flora	Medium	Beck, 1930
A1678	LAMIALES	OROBANCHACEAE	Orobanche	Orobanche minor	Orobanche minor¬†Sm.	Root Holoparasite	Crepis vesicaria	Crepis vesicaria subsp. taraxacifolia (Thuill.) Thell. ex Schinz & R. Keller	Crepis	Asteraceae	Asterales	biennial herb	Spain	Southwestern Europe	Uncited report in flora	Medium	Annotated Checklist of Host Plants of Orobanchaceae, accessed Nov 2022
A1679	LAMIALES	OROBANCHACEAE	Hyobanche	Hyobanche sanguinea	Hyobanche sanguinea L.	Root Holoparasite	Cullumia setosa	Cullumia setosa R.Br.	Cullumia	Asteraceae	Asterales	perennial herb	South Africa	Southern Africa	Online report, host contact not confirmed	Medium	Annotated Checklist of Host Plants of Orobanchaceae, accessed Nov 2022
A1680	MALVALES	CYTINACEAE	Cytinus	Cytinus sanguineus	Cytinus sanguineus (Thunb.) Fourc.	Endoparasite	Dicerothamnus rhinocerotis	Dicerothamnus rhinocerotis (L.f.) Koek.	Dicerothamnus	Asteraceae	Asterales	shrub	South Africa	Southern Africa	Uncited report in study	Low	Hauser, 1977 (as Elytropappus rhinocerotis)
A1681	LAMIALES	OROBANCHACEAE	Phelipanche	Phelipanche ramosa	Phelipanche ramosa (L.) Pomel	Root Holoparasite	Dimorphotheca sp.	Dimorphotheca sp.	Dimorphotheca	Asteraceae	Asterales	annual herb	South Africa	Southern Africa	Uncited report in flora	Medium	Visser, 1981
A1682	MALVALES	CYTINACEAE	Cytinus	Cytinus capensis	Cytinus capensis Marloth	Endoparasite	Diosma hirsuta	Diosma hirsuta L.	Diosma	Asteraceae	Asterales	shrub	South Africa	Southern Africa	Report in book by expert, with photographic evidence	High	Visser, 1981
A1683	LAMIALES	OROBANCHACEAE	Harveya	Harveya bolusii	Harveya bolusii¬†Kuntze	Root Holoparasite	Disparago sp.	Disparago sp.	Disparago	Asteraceae	Asterales	shrub	South Africa	Southern Africa	Herbarium specimen label note, host not present	Medium	Carlquist 4993 [MO]
A1684	LAMIALES	OROBANCHACEAE	Hyobanche	Hyobanche rubra	Hyobanche rubra N.E.Br.	Root Holoparasite	Disparago sp.	Disparago sp.	Disparago	Asteraceae	Asterales	shrub	South Africa	Southern Africa	Report in study that confirmed host contact	High	Wolfe & Arguedas, https://slideplayer.com/slide/10723552/, Nov 2022
A1685	LAMIALES	OROBANCHACEAE	Orobanche	Orobanche centaurina	Orobanche centaurina¬†Bertol.	Root Holoparasite	Echinops ritro	Echinops ritro L.	Echinops	Asteraceae	Asterales	perennial herb	Crimea	Eastern Europe	Uncited report in flora	Medium	Z√°zvorka, 2010
A1686	LAMIALES	OROBANCHACEAE	Orobanche	Orobanche kochii	Orobanche kochii F.W. Schultz	Root Holoparasite	Echinops ritro	Echinops ritro L.	Echinops	Asteraceae	Asterales	perennial herb	Central Europe	Middle Europe	Uncited report in flora	Medium	Z√°zvorka, 2010
A1687	LAMIALES	OROBANCHACEAE	Orobanche	Orobanche loscosii	Orobanche loscosii¬†Carl√≥n, M.La√≠nz, Moreno Mor. & √ì.S√°nchez	Root Holoparasite	Echinops ritro	Echinops ritro L.	Echinops	Asteraceae	Asterales	perennial herb	Unknown	NA	Report in study that confirmed host contact	High	Mateo Sanz, 2019
A1688	LAMIALES	OROBANCHACEAE	Orobanche	Orobanche centaurina	Orobanche centaurina¬†Bertol.	Root Holoparasite	Echinops sp.	Echinops sp.	Echinops	Asteraceae	Asterales	perennial herb	Unknown	NA	Multiple reports cited by online flora	High	Annotated Checklist of Host Plants of Orobanchaceae, accessed Nov 2022
A1689	LAMIALES	OROBANCHACEAE	Orobanche	Orobanche loscosii	Orobanche loscosii¬†Carl√≥n, M.La√≠nz, Moreno Mor. & √ì.S√°nchez	Root Holoparasite	Echinops sp.	Echinops sp.	Echinops	Asteraceae	Asterales	perennial herb	Unknown	NA	Multiple reports cited by online flora	High	Annotated Checklist of Host Plants of Orobanchaceae, accessed Nov 2022
A1690	LAMIALES	OROBANCHACEAE	Orobanche	Orobanche loscosii	Orobanche loscosii¬†Carl√≥n, M.La√≠nz, Moreno Mor. & √ì.S√°nchez	Root Holoparasite	Echinops sp.	Echinops sp.	Echinops	Asteraceae	Asterales	perennial herb	Unknown	NA	Uncited report in flora	Medium	Willkomm, 1893
A1691	LAMIALES	OROBANCHACEAE	Orobanche	Orobanche loscosii	Orobanche loscosii¬†Carl√≥n, M.La√≠nz, Moreno Mor. & √ì.S√°nchez	Root Holoparasite	Echinops sphaerocephalus	Echinops sphaerocephalus L.	Echinops	Asteraceae	Asterales	perennial herb	Unknown	NA	Uncited report in flora	Medium	Annotated Checklist of Host Plants of Orobanchaceae, accessed Nov 2022
A1692	MALVALES	CYTINACEAE	Cytinus	Cytinus sanguineus	Cytinus sanguineus (Thunb.) Fourc.	Endoparasite	Elytropappus sp.	Elytropappus sp.	Elytropappus	Asteraceae	Asterales	shrub	South Africa	Southern Africa	Uncited report in study by expert	Medium	Visser, 1981
A1693	LAMIALES	OROBANCHACEAE	Hyobanche	Hyobanche hanekomii	Hyobanche hanekomii A.Wolfe	Root Holoparasite	Elytropappus sp.	Elytropappus sp.	Elytropappus	Asteraceae	Asterales	shrub	South Africa	Southern Africa	Report in protologue, host contact not confirmed	Low	Wolfe, 2018
A1694	LAMIALES	OROBANCHACEAE	Aphyllon	Aphyllon cooperi	Aphyllon cooperi A. Gray	Root Holoparasite	Encelia farinosa	Encelia farinosa A.Gray ex Torr.	Encelia	Asteraceae	Asterales	shrub	USA	South-Central U.S.A.	Uncited report in flora	Medium	Collins & Yatskievych, 2015
A1695	BORAGINALES	BORAGINACEAE	Pholisma	Pholisma arenarium	Pholisma arenarium Nutt.	Root Holoparasite	Ericameria ericoides	Ericameria ericoides (Less.) Nutt. ex Jeps.	Ericameria	Asteraceae	Asterales	shrub	Americas	Mexico	Uncited report in flora	Medium	Yatskievych & Mason, 1986
A1696	BORAGINALES	BORAGINACEAE	Pholisma	Pholisma arenarium	Pholisma arenarium Nutt.	Root Holoparasite	Ericameria ericoides	Ericameria ericoides (Less.) Nutt. ex Jeps.	Ericameria	Asteraceae	Asterales	shrub	California	Southwestern U.S.A.	Herbarium specimen label note, host not present	Medium	Carlquist 259 [K]
A1697	BORAGINALES	BORAGINACEAE	Pholisma	Pholisma arenarium	Pholisma arenarium Nutt.	Root Holoparasite	Ericameria ericoides	Ericameria ericoides (Less.) Nutt. ex Jeps.	Ericameria	Asteraceae	Asterales	shrub	California	Southwestern U.S.A.	Herbarium specimen label note, host not present	Medium	Yatskievych 81-180 [MO] (as Haplopappus ericoides)
A1698	BORAGINALES	BORAGINACEAE	Pholisma	Pholisma arenarium	Pholisma arenarium Nutt.	Root Holoparasite	Ericameria ericoides	Ericameria ericoides (Less.) Nutt. ex Jeps.	Ericameria	Asteraceae	Asterales	shrub	California	Southwestern U.S.A.	Herbarium specimen label note, host not present	Medium	Yatskievych 81-178 [MO] (as Haplopappus ericoides)
A1699	BORAGINALES	BORAGINACEAE	Pholisma	Pholisma arenarium	Pholisma arenarium Nutt.	Root Holoparasite	Ericameria nauseosa	Ericameria nauseosa var. graveolens (Nutt.) Reveal & Schuyler	Ericameria	Asteraceae	Asterales	shrub	California	Southwestern U.S.A.	Herbarium specimen label note, host not present	Medium	Hall & Chandler 7368 [K] (as Hymenoclea salsola T.&G.)
A1700	LAMIALES	OROBANCHACEAE	Aphyllon	Aphyllon californicum	Aphyllon californicum (Cham. & Schltdl.) A. Gray	Root Holoparasite	Erigeron glaucus	Erigeron glaucus Ker Gawl.	Erigeron	Asteraceae	Asterales	perennial herb	USA	Southwestern U.S.A.	Uncited report in flora	Medium	Heckard, 1973
A1701	LAMIALES	OROBANCHACEAE	Aphyllon	Aphyllon californicum	Aphyllon californicum subsp. grayanum (Beck) A.C. Schneid.	Root Holoparasite	Erigeron sp.	Erigeron sp.	Erigeron	Asteraceae	Asterales	perennial herb	USA	Southwestern U.S.A.	Uncited report in flora	Medium	Heckard, 1973
A1702	MALVALES	CYTINACEAE	Cytinus	Cytinus sanguineus	Cytinus sanguineus (Thunb.) Fourc.	Endoparasite	Eriocephalus africanus	Eriocephalus africanus L.	Eriocephalus	Asteraceae	Asterales	shrub	South Africa	Southern Africa	Report in study that confirmed host contact	High	Hobbhahn & Johnson, 2015
A1703	MALVALES	CYTINACEAE	Cytinus	Cytinus sanguineus	Cytinus sanguineus (Thunb.) Fourc.	Endoparasite	Eriocephalus sp.	Eriocephalus sp.	Eriocephalus	Asteraceae	Asterales	shrub	South Africa	Southern Africa	Uncited report in study	Low	Hauser, 1977
A1704	MALVALES	CYTINACEAE	Cytinus	Cytinus sanguineus	Cytinus sanguineus (Thunb.) Fourc.	Endoparasite	Eriocephalus sp.	Eriocephalus sp.	Eriocephalus	Asteraceae	Asterales	shrub	South Africa	Southern Africa	Uncited report in flora	Medium	Harms, 1935
A1705	MALVALES	CYTINACEAE	Cytinus	Cytinus sanguineus	Cytinus sanguineus (Thunb.) Fourc.	Endoparasite	Eriocephalus sp.	Eriocephalus sp.	Eriocephalus	Asteraceae	Asterales	shrub	South Africa	Southern Africa	Uncited report in study by expert	Medium	Visser, 1981
A1706	MALVALES	CYTINACEAE	Cytinus	Cytinus sanguineus	Cytinus sanguineus (Thunb.) Fourc.	Endoparasite	Eriocephalus umbellatus	Eriocephalus umbellatus Cass.	Eriocephalus	Asteraceae	Asterales	shrub	South Africa	Southern Africa	Uncited report in study	Low	Hauser, 1977
A1707	LAMIALES	OROBANCHACEAE	Aphyllon	Aphyllon franciscanum	Aphyllon franciscanum (Achey) A.C.Schneid	Root Holoparasite	Eriophyllum lanatum	Eriophyllum lanatum (Pursh) J.Forbes	Eriophyllum	Asteraceae	Asterales	perennial herb	North America	Southwestern U.S.A.	Herbarium specimen label note, host not present	Medium	Oswald & Ahart 3393 [CHSC]
A1708	LAMIALES	OROBANCHACEAE	Aphyllon	Aphyllon franciscanum	Aphyllon franciscanum (Achey) A.C.Schneid	Root Holoparasite	Eriophyllum lanatum	Eriophyllum lanatum (Pursh) J.Forbes	Eriophyllum	Asteraceae	Asterales	perennial herb	North America	Southwestern U.S.A.	Herbarium specimen label note, host not present	Medium	W. H. Baker 3835 [ID]
A1709	LAMIALES	OROBANCHACEAE	Aphyllon	Aphyllon robbinsii	Aphyllon robbinsii (Heckard ex Colwell & Yatsk.) A.C. Schneid.	Root Holoparasite	Eriophyllum staechadifolium	Eriophyllum staechadifolium Lag.	Eriophyllum	Asteraceae	Asterales	subshrub	USA	Southwestern U.S.A.	Report in study that confirmed host contact	High	Colwell & Yatskievych, 2016
A1710	LAMIALES	OROBANCHACEAE	Aphyllon	Aphyllon uniflorum	Aphyllon uniflorum (L.) Torr. & A. Gray	Root Holoparasite	Eurybia macrophylla	Eurybia macrophylla (L.) Cass.	Eurybia	Asteraceae	Asterales	perennial herb	Virginia	Southeastern U.S.A.	Uncited report in flora	Medium	Musselman, 1982
A1711	LAMIALES	OROBANCHACEAE	Harveya	Harveya bolusii	Harveya bolusii¬†Kuntze	Root Holoparasite	Euryops abrotanifolius	Euryops abrotanifolius (L.) DC.	Euryops	Asteraceae	Asterales	subshrub	South Africa	Southern Africa	Report in study that confirmed host contact	High	Randle 86/87 [OS] in Randle, 2006
A1712	LAMIALES	OROBANCHACEAE	Harveya	Harveya scarlatina	Harveya scarlatina¬†Hook. ex Steud.	Root Holoparasite	Euryops sp.	Euryops sp.	Euryops	Asteraceae	Asterales	subshrub	South Africa	Southern Africa	Herbarium specimen label note, host not present	Medium	Matthews 777 [NBG]
A1713	LAMIALES	OROBANCHACEAE	Harveya	Harveya huttonii	Harveya huttonii¬†Hiern	Root Holoparasite	Euryops tysonii	Euryops tysonii E.Phillips	Euryops	Asteraceae	Asterales	shrub	South Africa	Southern Africa	Herbarium specimen label note, host not present	Medium	Hilliard & Burtt 12298 [E]
A1714	LAMIALES	OROBANCHACEAE	Harveya	Harveya huttonii	Harveya huttonii¬†Hiern	Root Holoparasite	Felicia sp.	Felicia sp.	Felicia	Asteraceae	Asterales	annual herb	South Africa	Southern Africa	Herbarium specimen label note, host not present	Medium	Matthews 776 [NBG]
A1715	BORAGINALES	BORAGINACEAE	Lennoa	Lennoa madreporoides	Lennoa madreporoides Lex.	Root Holoparasite	Flourensia resinosa	Flourensia resinosa S.F.Blake	Flourensia	Asteraceae	Asterales	shrub	Mexico	Mexico	Herbarium specimen label note, with host present	High	Yatskievych 81-430 [K]
A1716	BORAGINALES	BORAGINACEAE	Lennoa	Lennoa madreporoides	Lennoa madreporoides Lex.	Root Holoparasite	Flourensia resinosa	Flourensia resinosa S.F.Blake	Flourensia	Asteraceae	Asterales	shrub	Mexico	Mexico	Uncited report in flora	Medium	Yatskievych & Mason, 1986
A1717	BORAGINALES	BORAGINACEAE	Lennoa	Lennoa madreporoides	Lennoa madreporoides Lex.	Root Holoparasite	Flourensia sp.	Flourensia sp.	Flourensia	Asteraceae	Asterales	shrub	Americas	Mexico	Uncited report in flora	Medium	Yatskievych, 2012
A1718	PIPERALES	HYDNORACEAE	Prosopanche	Prosopanche bonacinae	Prosopanche bonacinae Speg.	Root Holoparasite	Gaillardia megapotamica	Gaillardia megapotamica Baker	Gaillardia	Asteraceae	Asterales	perennial herb	Argentina	Southern South America	Report in study, host contact confirmed	High	Spegazzini, 1914
A1719	LAMIALES	OROBANCHACEAE	Orobanche	Orobanche canescens	Orobanche canescens¬†C.Presl	Root Holoparasite	Galactites tomentosus	Galactites tomentosus Moench	Galactites	Asteraceae	Asterales	biennial herb	Unknown	NA	Uncited report in flora	Medium	Domina & Stepanek, 2009
A1720	LAMIALES	OROBANCHACEAE	Orobanche	Orobanche minor	Orobanche minor¬†Sm.	Root Holoparasite	Galactites tomentosus	Galactites tomentosus Moench.	Galactites	Asteraceae	Asterales	biennial herb	Algeria	Northern Africa	Uncited report in flora	Medium	Pomel, 1874
A1721	LAMIALES	OROBANCHACEAE	Orobanche	Orobanche minor	Orobanche minor¬†Sm.	Root Holoparasite	Galactites tomentosus	Galactites tomentosus Moench.	Galactites	Asteraceae	Asterales	biennial herb	Corsica	Southwestern Europe	Uncited report in flora	Medium	Habashi & Jeanmonod, 2008
A1722	LAMIALES	OROBANCHACEAE	Orobanche	Orobanche minor	Orobanche minor¬†Sm.	Root Holoparasite	Galactites tomentosus	Galactites tomentosus Moench.	Galactites	Asteraceae	Asterales	biennial herb	Italy	Southeastern Europe	Uncited report in flora	Medium	Beck, 1930
A1723	LAMIALES	OROBANCHACEAE	Orobanche	Orobanche minor	Orobanche minor¬†Sm.	Root Holoparasite	Galactites tomentosus	Galactites tomentosus Moench.	Galactites	Asteraceae	Asterales	biennial herb	Spain	Southwestern Europe	Uncited report in flora	Medium	Annotated Checklist of Host Plants of Orobanchaceae, accessed Nov 2022
A1724	LAMIALES	OROBANCHACEAE	Orobanche	Orobanche pubescens	Orobanche pubescens¬†d'Urv.	Root Holoparasite	Galactites tomentosus	Galactites tomentosus Moench.	Galactites	Asteraceae	Asterales	biennial herb	Italy	Southeastern Europe	Uncited report in flora	Medium	Domina, Marino & Castellano, 2011
A1725	LAMIALES	OROBANCHACEAE	Phelipanche	Phelipanche ramosa	Phelipanche ramosa (L.) Pomel	Root Holoparasite	Gazania sp.	Gazania sp.	Gazania	Asteraceae	Asterales	biennial herb	South Africa	Southern Africa	Uncited report in flora	Medium	Visser, 1981
A1726	LAMIALES	OROBANCHACEAE	Phelipanche	Phelipanche nana	Phelipanche nana ([F.W. de No√´ ex.] Rchb. fil.) Soj√°k	Root Holoparasite	Glebionis coronaria	Glebionis coronaria (L.) Cass. ex Spach	Glebionis	Asteraceae	Asterales	annual herb	Unknown	NA	Uncited report in flora	Medium	Beck, 1930
A1727	LAMIALES	OROBANCHACEAE	Orobanche	Orobanche pubescens	Orobanche pubescens¬†d'Urv.	Root Holoparasite	Glebionis coronaria	Glebionis coronaria (L.) Spach	Glebionis	Asteraceae	Asterales	annual herb	Cyprus	Western Asia	Online report, host contact not confirmed	Medium	Plantarium, https://www.plantarium.ru/page/image/id/648786.html, Nov 2022
A1728	LAMIALES	OROBANCHACEAE	Orobanche	Orobanche pubescens	Orobanche pubescens¬†d'Urv.	Root Holoparasite	Glebionis coronaria	Glebionis coronaria (L.) Spach	Glebionis	Asteraceae	Asterales	annual herb	Greece	Southeastern Europe	Uncited report in flora	Medium	Beck, 1930
A1729	LAMIALES	OROBANCHACEAE	Orobanche	Orobanche pubescens	Orobanche pubescens¬†d'Urv.	Root Holoparasite	Glebionis coronaria	Glebionis coronaria (L.) Spach	Glebionis	Asteraceae	Asterales	annual herb	Italy	Southeastern Europe	Uncited report in flora	Medium	Bertoloni, 1846
A1730	LAMIALES	OROBANCHACEAE	Orobanche	Orobanche pubescens	Orobanche pubescens¬†d'Urv.	Root Holoparasite	Glebionis coronaria	Glebionis coronaria (L.) Spach	Glebionis	Asteraceae	Asterales	annual herb	Malta	Southeastern Europe	Personal Communication	Medium	Mifsud pers. comm. In Annotated Checklist of Host Plants of Orobanchaceae, accessed Nov 2022
A1731	LAMIALES	OROBANCHACEAE	Orobanche	Orobanche canescens	Orobanche canescens¬†C.Presl	Root Holoparasite	Glebionis coronaria	Glebionis coronaria (L.) Tzvelev	Glebionis	Asteraceae	Asterales	annual herb	Unknown	NA	Uncited report in flora	Medium	Domina & Stepanek, 2009
A1732	LAMIALES	OROBANCHACEAE	Orobanche	Orobanche pubescens	Orobanche pubescens¬†d'Urv.	Root Holoparasite	Glebionis segetum	Glebionis segetum (L.) Fourr.	Glebionis	Asteraceae	Asterales	annual herb	Spain	Southwestern Europe	Report in study that confirmed host contact	High	Pavon & Buisson, 2017
A1733	LAMIALES	OROBANCHACEAE	Orobanche	Orobanche pubescens	Orobanche pubescens¬†d'Urv.	Root Holoparasite	Glebionis segetum	Glebionis segetum (L.) Fourr.	Glebionis	Asteraceae	Asterales	annual herb	France	Southwestern Europe	Uncited report in flora	Medium	Jauzein, 1995
A1734	LAMIALES	OROBANCHACEAE	Aphyllon	Aphyllon chilense	Aphyllon chilense (Phil.) A.C. Schneid.	Root Holoparasite	Grindelia chiloensis	Grindelia chiloensis (Cornel.) Cabrera	Grindelia	Asteraceae	Asterales	shrub	South America	Southern South America	Uncited report in flora	Medium	Burkart, 1942
A1735	LAMIALES	OROBANCHACEAE	Aphyllon	Aphyllon californicum	Aphyllon californicum (Cham. & Schltdl.) A. Gray	Root Holoparasite	Grindelia hirsutula	Grindelia hirsutula Hook. & Arn.	Grindelia	Asteraceae	Asterales	perennial herb	USA	Southwestern U.S.A.	Uncited report in flora	Medium	Collins & Yatskievych, 2016
A1736	LAMIALES	OROBANCHACEAE	Aphyllon	Aphyllon californicum	Aphyllon californicum subsp. jepsonii (Munz) A.C. Schneid.	Root Holoparasite	Grindelia sp.	Grindelia sp.	Grindelia	Asteraceae	Asterales	perennial herb	USA	Southwestern U.S.A.	Herbarium specimen label note, host not present	Medium	Brewer 1260 [UC]
A1737	LAMIALES	OROBANCHACEAE	Aphyllon	Aphyllon californicum	Aphyllon californicum subsp. jepsonii (Munz) A.C. Schneid.	Root Holoparasite	Grindelia sp.	Grindelia sp.	Grindelia	Asteraceae	Asterales	perennial herb	USA	Southwestern U.S.A.	Herbarium specimen label note, host not present	Medium	Smith 2658 [UC]
A1738	LAMIALES	OROBANCHACEAE	Aphyllon	Aphyllon californicum	Aphyllon californicum subsp. jepsonii (Munz) A.C. Schneid.	Root Holoparasite	Grindelia sp.	Grindelia sp.	Grindelia	Asteraceae	Asterales	perennial herb	USA	Southwestern U.S.A.	Herbarium specimen label note, host not present	Medium	Stinchfield 451 [UC]
A1739	LAMIALES	OROBANCHACEAE	Aphyllon	Aphyllon ludovicianum	Aphyllon ludovicianum (Nutt.) A. Gray	Root Holoparasite	Grindelia squarrosa	Grindelia squarrosa (Pursh) Dunal	Grindelia	Asteraceae	Asterales	perennial herb	USA	South-Central U.S.A.	Uncited report in flora	Medium	Schneider & Moore, 2017
A1740	LAMIALES	OROBANCHACEAE	Aphyllon	Aphyllon chilense	Aphyllon chilense (Phil.) A.C. Schneid.	Root Holoparasite	Grindelia ventanensis	Grindelia ventanensis Adr.Bartoli & Tortosa	Grindelia	Asteraceae	Asterales	perennial herb	South America	Southern South America	Herbarium specimen label note, host not present	Medium	Long 2240 [UC]
A1741	LAMIALES	OROBANCHACEAE	Aphyllon	Aphyllon chilense	Aphyllon chilense (Phil.) A.C. Schneid.	Root Holoparasite	Grindelia ventanensis	Grindelia ventanensis Adr.Bartoli & Tortosa	Grindelia	Asteraceae	Asterales	perennial herb	South America	Southern South America	Uncited report in flora	Medium	Burkart, 1942
A1742	LAMIALES	OROBANCHACEAE	Aphyllon	Aphyllon californicum	Aphyllon californicum (Cham. & Schltdl.) A. Gray	Root Holoparasite	Grindelia sp.	Grindelia sp.	Grindelia	Asteraceae	Asterales	perennial herb	USA	Southwestern U.S.A.	Uncited report in flora	Medium	Collins & Yatskievych, 2016
A1743	LAMIALES	OROBANCHACEAE	Phelipanche	Phelipanche bungeana	Phelipanche bungeana (Beck) Soj√°k	Root Holoparasite	Gundelia tournefortii	Gundelia tournefortii L.	Gundelia	Asteraceae	Asterales	perennial herb	Central Asia	Middle Asia	Uncited report in flora	Medium	Novopokrovskij & Tzvelev, 1958
A1744	LAMIALES	OROBANCHACEAE	Aphyllon	Aphyllon arizonicum	Aphyllon arizonicum (L.T. Collins) A.C. Schneid.	Root Holoparasite	Gutierrezia sarothrae	Gutierrezia sarothrae (Pursh) Britton & Rusby	Gutierrezia	Asteraceae	Asterales	subshrub	Arizona	Southwestern U.S.A.	Uncited report in flora	Medium	Collins & Yatskievych, 2015
A1745	LAMIALES	OROBANCHACEAE	Aphyllon	Aphyllon multiflorum	Aphyllon multiflorum (Nutt) A. Gray	Root Holoparasite	Gutierrezia sarothrae	Gutierrezia sarothrae (Pursh) Britton & Rusby	Gutierrezia	Asteraceae	Asterales	subshrub	USA	South-Central U.S.A.	Herbarium specimen label note, host not present	Medium	Collins 2030 [MO]
A1746	LAMIALES	OROBANCHACEAE	Aphyllon	Aphyllon arizonicum	Aphyllon arizonicum (L.T. Collins) A.C. Schneid.	Root Holoparasite	Gutierrezia sp.	Gutierrezia sp.	Gutierrezia	Asteraceae	Asterales	subshrub	USA	Southwestern U.S.A.	Uncited report in flora	Medium	Collins & Yatskievych, 2015
A1747	LAMIALES	OROBANCHACEAE	Aphyllon	Aphyllon multiflorum	Aphyllon multiflorum (Nutt) A. Gray	Root Holoparasite	Gutierrezia sp.	Gutierrezia sp.	Gutierrezia	Asteraceae	Asterales	subshrub	USA	South-Central U.S.A.	Uncited report in flora	Medium	Flora of North America, http://beta.floranorthamerica.org/Orobanche_multiflora, Nov 2022
A1748	LAMIALES	OROBANCHACEAE	Harveya	Harveya speciosa	Harveya speciosa¬†Bernh.	Root Holoparasite	Haplocarpha scaposa	Haplocarpha scaposa Harv.	Haplocarpha	Asteraceae	Asterales	perennial herb	South Africa	Southern Africa	Report in study that confirmed host contact	High	Young, 1932
A1749	LAMIALES	OROBANCHACEAE	Aphyllon	Aphyllon ludovicianum	Aphyllon ludovicianum (Nutt.) A. Gray	Root Holoparasite	Haplo√´sthes sp.	Haplo√´sthes sp.	Haplo√´sthes	Asteraceae	Asterales	perennial herb	Canada	Eastern Canada	Uncited report in flora	Medium	Flora of North America, http://beta.floranorthamerica.org/Orobanche_ludoviciana, Nov 2022
A1750	LAMIALES	OROBANCHACEAE	Aphyllon	Aphyllon parishii	Aphyllon parishii subsp. brachylobum (Heckard) A.C. Schneid.	Root Holoparasite	Haplopappus sp.	Haplopappus sp.	Haplopappus	Asteraceae	Asterales	perennial herb	USA	Southwestern U.S.A.	Uncited report in flora	Medium	Heckard, 1973
A1751	LAMIALES	OROBANCHACEAE	Phelipanche	Phelipanche hedypnoidis	Phelipanche hedypnoidis R√§tzel, Ristow & Uhlich	Root Holoparasite	Hedypnois rhagadioloides	Hedypnois rhagadioloides (L.) F.W.Schmidt	Hedypnois	Asteraceae	Asterales	annual herb	Cyprus	Western Asia	Report in protologue, host confirmed	High	Hand, 2019
A1752	LAMIALES	OROBANCHACEAE	Phelipanche	Phelipanche hedypnoidis	Phelipanche hedypnoidis R√§tzel, Ristow & Uhlich	Root Holoparasite	Hedypnois rhagadioloides	Hedypnois rhagadioloides (L.) F.W.Schmidt	Hedypnois	Asteraceae	Asterales	annual herb	Greece	Southeastern Europe	Report in protologue, host confirmed	High	R√§tzel et al., 2017 (R√§tzel et al. 2721 [B])
A1753	LAMIALES	OROBANCHACEAE	Phelipanche	Phelipanche mutelii	Phelipanche mutelii (F.W. Schultz) Pomel	Root Holoparasite	Hedypnois rhagadioloides	Hedypnois rhagadioloides (L.) F.W.Schmidt	Hedypnois	Asteraceae	Asterales	annual herb	Algeria	Northern Africa	Herbarium specimen label note, host not present	Medium	P00083150 [P]
A1754	LAMIALES	OROBANCHACEAE	Phelipanche	Phelipanche mutelii	Phelipanche mutelii (F.W. Schultz) Pomel	Root Holoparasite	Hedypnois sp.	Hedypnois sp.	Hedypnois	Asteraceae	Asterales	annual herb	Unknown	NA	Uncited report in flora	Medium	Annotated Checklist of Host Plants of Orobanchaceae, accessed Nov 2022
A1755	LAMIALES	OROBANCHACEAE	Alectra	Alectra orobanchoides	Alectra orobanchoides Benth.	Root Holoparasite	Helianthus annuus	Helianthus annuus L.	Helianthus	Asteraceae	Asterales	annual herb	Southern Africa	Southern Africa	Report in study that confirmed host contact	High	Visser et al., 1984
A1756	LAMIALES	OROBANCHACEAE	Orobanche	Orobanche cumana	Orobanche cumana¬†Wallr.	Root Holoparasite	Helianthus annuus	Helianthus annuus L.	Helianthus	Asteraceae	Asterales	annual herb	Unknown	NA	Multiple reports cited by online flora	High	Annotated Checklist of Host Plants of Orobanchaceae, accessed Nov 2022
A1757	LAMIALES	OROBANCHACEAE	Alectra	Alectra orobanchoides	Alectra orobanchoides Benth.	Root Holoparasite	Helianthus sp.	Helianthus sp.	Helianthus	Asteraceae	Asterales	annual herb	South Africa	Southern Africa	Uncited report in flora	Medium	Visser, 1981
A1758	LAMIALES	OROBANCHACEAE	Orobanche	Orobanche cumana	Orobanche cumana¬†Wallr.	Root Holoparasite	Helianthus sp.	Helianthus sp.	Helianthus	Asteraceae	Asterales	annual herb	Unknown	NA	Uncited report in flora	Medium	Tzvelev, 2015
A1759	LAMIALES	OROBANCHACEAE	Phelipanche	Phelipanche ramosa	Phelipanche ramosa (L.) Pomel	Root Holoparasite	Helianthus sp.	Helianthus sp.	Helianthus	Asteraceae	Asterales	annual herb	Unknown	NA	Uncited report in flora	Medium	Piwowarczyk, 2012
A1760	LAMIALES	OROBANCHACEAE	Orobanche	Orobanche minor	Orobanche minor¬†Sm.	Root Holoparasite	Helichrysum italicum	Helichrysum italicum (Roth) G. Don.	Helichrysum	Asteraceae	Asterales	subshrub	Croatia	Southeastern Europe	Uncited report in flora	Medium	Beck, 1930
A1761	LAMIALES	OROBANCHACEAE	Orobanche	Orobanche minor	Orobanche minor¬†Sm.	Root Holoparasite	Helichrysum italicum	Helichrysum italicum subsp. italicum	Helichrysum	Asteraceae	Asterales	subshrub	Corsica	Southwestern Europe	Uncited report in flora	Medium	Habashi & Jeanmonod, 2008
A1762	LAMIALES	OROBANCHACEAE	Orobanche	Orobanche minor	Orobanche minor¬†Sm.	Root Holoparasite	Helichrysum italicum	Helichrysum italicum subsp. microphyllum (Willd.) Nym.	Helichrysum	Asteraceae	Asterales	subshrub	Corsica	Southwestern Europe	Uncited report in flora	Medium	Habashi & Jeanmonod, 2008
A1763	LAMIALES	OROBANCHACEAE	Orobanche	Orobanche minor	Orobanche minor¬†Sm.	Root Holoparasite	Helichrysum italicum	Helichrysum italicum subsp. picardii (Boiss. & Reut.) Franco	Helichrysum	Asteraceae	Asterales	subshrub	Spain	Southwestern Europe	Uncited report in flora	Medium	Annotated Checklist of Host Plants of Orobanchaceae, accessed Nov 2022
A1764	LAMIALES	OROBANCHACEAE	Orobanche	Orobanche mauretanica	Orobanche mauretanica Beck	Root Holoparasite	Helichrysum italicum	Helichrysum italicum subsp. serotinum (Boiss.) P.Fourn.	Helichrysum	Asteraceae	Asterales	subshrub	Unknown	NA	Uncited report in flora	Medium	Beck, 1930
A1765	LAMIALES	OROBANCHACEAE	Orobanche	Orobanche minor	Orobanche minor¬†Sm.	Root Holoparasite	Helichrysum litoreum	Helichrysum litoreum Guss.	Helichrysum	Asteraceae	Asterales	perennial herb	Croatia	Southeastern Europe	Uncited report in flora	Medium	Visiani, 1847
A1766	LAMIALES	OROBANCHACEAE	Orobanche	Orobanche minor	Orobanche minor¬†Sm.	Root Holoparasite	Helichrysum litoreum	Helichrysum litoreum Guss.	Helichrysum	Asteraceae	Asterales	perennial herb	Croatia	Southeastern Europe	Uncited report in flora	Medium	Beck, 1930
A1767	LAMIALES	OROBANCHACEAE	Phelipanche	Phelipanche olbiensis	Phelipanche olbiensis (Coss.) Carl√≥n, G. G√≥mez, M. La√≠nz, Moreno Mor., √ì. S√°nchez & Schneew.	Root Holoparasite	Helichrysum pendulum	Helichrysum pendulum (C.Presl) C.Presl	Helichrysum	Asteraceae	Asterales	perennial herb	Western Europe	Southwestern Europe	Uncited report in flora	Medium	Annotated Checklist of Host Plants of Orobanchaceae, accessed Nov 2022
A1768	MALVALES	CYTINACEAE	Cytinus	Cytinus visseri	Cytinus visseri Burgoyne	Endoparasite	Helichrysum reflexum	Helichrysum reflexum N.E.Br	Helichrysum	Asteraceae	Asterales	subshrub	South Africa	Southern Africa	Herbarium specimen label note, with host present	High	Burgoyne 8173 [K, PRE]
A1769	MALVALES	CYTINACEAE	Cytinus	Cytinus visseri	Cytinus visseri Burgoyne	Endoparasite	Helichrysum reflexum	Helichrysum reflexum N.E.Br	Helichrysum	Asteraceae	Asterales	subshrub	South Africa	Southern Africa	Report in protologue	High	Burgoyne, 2006
A1770	LAMIALES	OROBANCHACEAE	Hyobanche	Hyobanche sanguinea	Hyobanche sanguinea L.	Root Holoparasite	Helichrysum sp.	Helichrysum sp.	Helichrysum	Asteraceae	Asterales	subshrub	South Africa	Southern Africa	Uncited report in flora	Medium	Marloth, 1932
A1771	LAMIALES	OROBANCHACEAE	Orobanche	Orobanche minor	Orobanche minor¬†Sm.	Root Holoparasite	Helichrysum stoechas	Helichrysum stoechas (L.) Moench	Helichrysum	Asteraceae	Asterales	subshrub	Croatia	Southeastern Europe	Herbarium specimen label note, host not present	Medium	K000759345 [K]
A1772	LAMIALES	OROBANCHACEAE	Orobanche	Orobanche minor	Orobanche minor¬†Sm.	Root Holoparasite	Helichrysum stoechas	Helichrysum stoechas (L.) Moench	Helichrysum	Asteraceae	Asterales	subshrub	France	Southwestern Europe	Uncited report in flora	Medium	Annotated Checklist of Host Plants of Orobanchaceae, accessed Nov 2022
A1773	LAMIALES	OROBANCHACEAE	Orobanche	Orobanche minor	Orobanche minor¬†Sm.	Root Holoparasite	Helichrysum stoechas	Helichrysum stoechas (L.) Moench	Helichrysum	Asteraceae	Asterales	subshrub	Italy	Southeastern Europe	Uncited report in flora	Medium	Bertoloni, 1846
A1774	LAMIALES	OROBANCHACEAE	Phelipanche	Phelipanche nana	Phelipanche nana ([F.W. de No√´ ex.] Rchb. fil.) Soj√°k	Root Holoparasite	Helichrysum stoechas	Helichrysum stoechas (L.) Moench	Helichrysum	Asteraceae	Asterales	subshrub	Unknown	NA	Uncited report in flora	Medium	Beck, 1930
A1775	LAMIALES	OROBANCHACEAE	Phelipanche	Phelipanche olbiensis	Phelipanche olbiensis (Coss.) Carl√≥n, G. G√≥mez, M. La√≠nz, Moreno Mor., √ì. S√°nchez & Schneew.	Root Holoparasite	Helichrysum stoechas	Helichrysum stoechas (L.) Moench	Helichrysum	Asteraceae	Asterales	subshrub	Western Europe	Southwestern Europe	Report that cites multiple herbarium specimens with host records	High	Gomez Navarro et al., 2011
A1776	LAMIALES	OROBANCHACEAE	Phelipanche	Phelipanche olbiensis	Phelipanche olbiensis (Coss.) Carl√≥n, G. G√≥mez, M. La√≠nz, Moreno Mor., √ì. S√°nchez & Schneew.	Root Holoparasite	Helichrysum stoechas	Helichrysum stoechas (L.) Moench	Helichrysum	Asteraceae	Asterales	subshrub	Western Europe	Southwestern Europe	Uncited report in flora	Medium	Carlon et al., 2005
A1777	LAMIALES	OROBANCHACEAE	Phelipanche	Phelipanche olbiensis	Phelipanche olbiensis (Coss.) Carl√≥n, G. G√≥mez, M. La√≠nz, Moreno Mor., √ì. S√°nchez & Schneew.	Root Holoparasite	Helichrysum stoechas	Helichrysum stoechas (L.) Moench	Helichrysum	Asteraceae	Asterales	subshrub	Western Europe	Southwestern Europe	Uncited report in flora	Medium	Crouzet et al., 2005
A1778	LAMIALES	OROBANCHACEAE	Phelipanche	Phelipanche olbiensis	Phelipanche olbiensis (Coss.) Carl√≥n, G. G√≥mez, M. La√≠nz, Moreno Mor., √ì. S√°nchez & Schneew.	Root Holoparasite	Helichrysum stoechas	Helichrysum stoechas (L.) Moench	Helichrysum	Asteraceae	Asterales	subshrub	Western Europe	Southwestern Europe	Uncited report in flora	Medium	Saez et al., 2011
A1779	LAMIALES	OROBANCHACEAE	Phelipanche	Phelipanche olbiensis	Phelipanche olbiensis (Coss.) Carl√≥n, G. G√≥mez, M. La√≠nz, Moreno Mor., √ì. S√°nchez & Schneew.	Root Holoparasite	Helichrysum stoechas	Helichrysum stoechas subsp. barrelieri (Ten.) Nyman	Helichrysum	Asteraceae	Asterales	subshrub	Western Europe	Southwestern Europe	Uncited report in flora	Medium	Annotated Checklist of Host Plants of Orobanchaceae, accessed Nov 2022
A1780	MALVALES	CYTINACEAE	Cytinus	Cytinus sanguineus	Cytinus sanguineus (Thunb.) Fourc.	Endoparasite	Helichrysum umbraculigerum	Helichrysum umbraculigerum Less.	Helichrysum	Asteraceae	Asterales	perennial herb	South Africa	Southern Africa	Herbarium specimen label note, with host present	High	Mackford s.n. [K]
A1781	MALVALES	CYTINACEAE	Cytinus	Cytinus sanguineus	Cytinus sanguineus (Thunb.) Fourc.	Endoparasite	Helichyrsum sp.	Helichyrsum sp.	Helichyrsum	Asteraceae	Asterales	perennial herb	South Africa	Southern Africa	Uncited report in study by expert	Medium	Visser, 1981
A1782	LAMIALES	OROBANCHACEAE	Aphyllon	Aphyllon californicum	Aphyllon californicum subsp. grande (Heckard) A.C. Schneid.	Root Holoparasite	Heterotheca sp.	Heterotheca sp.	Heterotheca	Asteraceae	Asterales	perennial herb	USA	Southwestern U.S.A.	Herbarium specimen label note, host not present	Medium	Kimble, 1961 in Heckard, 1973
A1783	LAMIALES	OROBANCHACEAE	Aphyllon	Aphyllon multiflorum	Aphyllon multiflorum (Nutt) A. Gray	Root Holoparasite	Heterotheca sp.	Heterotheca sp.	Heterotheca	Asteraceae	Asterales	perennial herb	USA	South-Central U.S.A.	Uncited report in flora	Medium	Flora of North America, http://beta.floranorthamerica.org/Orobanche_multiflora, Nov 2022
A1784	LAMIALES	OROBANCHACEAE	Aphyllon	Aphyllon californicum	Aphyllon californicum subsp. condensum (Heckard) A.C. Schneid.	Root Holoparasite	Heterotheca villosa	Heterotheca villosa (Pursh) Shinners	Heterotheca	Asteraceae	Asterales	perennial herb	USA	Southwestern U.S.A.	Uncited report in flora	Medium	Heckard, 1973
A1785	LAMIALES	OROBANCHACEAE	Aphyllon	Aphyllon ludovicianum	Aphyllon ludovicianum (Nutt.) A. Gray	Root Holoparasite	Heterotheca villosa	Heterotheca villosa (Pursh) Shinners	Heterotheca	Asteraceae	Asterales	perennial herb	Canada	Eastern Canada	Uncited report in flora	Medium	Flora of North America, http://beta.floranorthamerica.org/Orobanche_ludoviciana, Nov 2022
A1786	LAMIALES	OROBANCHACEAE	Hyobanche	Hyobanche sanguinea	Hyobanche sanguinea L.	Root Holoparasite	Hirpicium sp.	Hirpicium sp.	Hirpicium	Asteraceae	Asterales	perennial herb	South Africa	Southern Africa	Uncited report in flora	Medium	Marloth, 1932
A1787	PIPERALES	HYDNORACEAE	Prosopanche	Prosopanche bonacinae	Prosopanche bonacinae Speg.	Root Holoparasite	Hyalis argentea	Hyalis argentea D.Don ex Hook. & Arn.	Hyalis	Asteraceae	Asterales	shrub	Argentina	Southern South America	Report in study, host contact confirmed	High	Spegazzini, 1914
A1788	LAMIALES	OROBANCHACEAE	Orobanche	Orobanche minor	Orobanche minor¬†Sm.	Root Holoparasite	Hyoseris radiata	Hyoseris radiata L.	Hyoseris	Asteraceae	Asterales	perennial herb	Algeria	Northern Africa	Uncited report in flora	Medium	Reuter, 1847
A1789	LAMIALES	OROBANCHACEAE	Orobanche	Orobanche minor	Orobanche minor¬†Sm.	Root Holoparasite	Hyoseris radiata	Hyoseris radiata L.	Hyoseris	Asteraceae	Asterales	perennial herb	Corsica	Southwestern Europe	Uncited report in flora	Medium	Habashi & Jeanmonod, 2008
A1790	LAMIALES	OROBANCHACEAE	Orobanche	Orobanche pubescens	Orobanche pubescens¬†d'Urv.	Root Holoparasite	Hyoseris radiata	Hyoseris radiata L.	Hyoseris	Asteraceae	Asterales	perennial herb	Tunisia	Northern Africa	Report in study that confirmed host contact	High	El Mokni et al., 2015
A1791	LAMIALES	OROBANCHACEAE	Phelipanche	Phelipanche gussoneana	Phelipanche gussoneana (Lojac.) Domina, Raab-Straube & Uhlich	Root Holoparasite	Hyoseris radiata	Hyoseris radiata L.	Hyoseris	Asteraceae	Asterales	perennial herb	Italy	Southeastern Europe	Herbarium specimen label note, host not present	Medium	Domina s.n. [PAL] in Raab-Straube & Raus, 2018
A1792	LAMIALES	OROBANCHACEAE	Orobanche	Orobanche minor	Orobanche minor¬†Sm.	Root Holoparasite	Hypochaeris achyrophorus	Hypochaeris achyrophorus L.	Hypochaeris	Asteraceae	Asterales	annual herb	Canary Islands	Macaronesia	Uncited report in flora	Medium	Annotated Checklist of Host Plants of Orobanchaceae, accessed Nov 2022
A1793	LAMIALES	OROBANCHACEAE	Orobanche	Orobanche minor	Orobanche minor¬†Sm.	Root Holoparasite	Hypochaeris achyrophorus	Hypochaeris achyrophorus L.	Hypochaeris	Asteraceae	Asterales	annual herb	Corsica	Southwestern Europe	Uncited report in flora	Medium	Habashi & Jeanmonod, 2008
A1794	LAMIALES	OROBANCHACEAE	Orobanche	Orobanche minor	Orobanche minor¬†Sm.	Root Holoparasite	Hypochaeris glabra	Hypochaeris glabra L.	Hypochaeris	Asteraceae	Asterales	annual herb	Spain	Southwestern Europe	Uncited report in flora	Medium	Annotated Checklist of Host Plants of Orobanchaceae, accessed Nov 2022
A1795	LAMIALES	OROBANCHACEAE	Orobanche	Orobanche minor	Orobanche minor¬†Sm.	Root Holoparasite	Hypochaeris radicata	Hypochaeris radicata L.	Hypochaeris	Asteraceae	Asterales	perennial herb	Wales	Northern Europe	Report in study that confirmed host contact	High	Hipkin, 1992
A1796	LAMIALES	OROBANCHACEAE	Orobanche	Orobanche minor	Orobanche minor¬†Sm.	Root Holoparasite	Hypochaeris radicata	Hypochaeris radicata L.	Hypochaeris	Asteraceae	Asterales	perennial herb	England	Northern Europe	Uncited report in flora	Medium	Sutton, 1798
A1797	LAMIALES	OROBANCHACEAE	Orobanche	Orobanche minor	Orobanche minor¬†Sm.	Root Holoparasite	Hypochaeris radicata	Hypochaeris radicata L.	Hypochaeris	Asteraceae	Asterales	perennial herb	England	Northern Europe	Uncited report in flora	Medium	Rumsey & Jury, 1991
A1798	LAMIALES	OROBANCHACEAE	Orobanche	Orobanche minor	Orobanche minor¬†Sm.	Root Holoparasite	Hypochaeris radicata	Hypochaeris radicata L.	Hypochaeris	Asteraceae	Asterales	perennial herb	Jersey	Northern Europe	Uncited report in flora	Medium	Druce, 1907
A1799	LAMIALES	OROBANCHACEAE	Orobanche	Orobanche minor	Orobanche minor¬†Sm.	Root Holoparasite	Hypochaeris radicata	Hypochaeris radicata L.	Hypochaeris	Asteraceae	Asterales	perennial herb	Jersey	Northern Europe	Uncited report in flora	Medium	Rumsey, 2007
A1800	LAMIALES	OROBANCHACEAE	Orobanche	Orobanche minor	Orobanche minor¬†Sm.	Root Holoparasite	Hypochaeris radicata	Hypochaeris radicata L.	Hypochaeris	Asteraceae	Asterales	perennial herb	Spain	Southwestern Europe	Uncited report in flora	Medium	Annotated Checklist of Host Plants of Orobanchaceae, accessed Nov 2022
A1801	LAMIALES	OROBANCHACEAE	Orobanche	Orobanche minor	Orobanche minor¬†Sm.	Root Holoparasite	Hypochaeris radicata	Hypochaeris radicata subsp. heterocarpa (Moris) Arcang.	Hypochaeris	Asteraceae	Asterales	perennial herb	Spain	Southwestern Europe	Uncited report in flora	Medium	Boissier, 1841
A1802	LAMIALES	OROBANCHACEAE	Aphyllon	Aphyllon uniflorum	Aphyllon uniflorum (L.) Torr. & A. Gray	Root Holoparasite	Hypochaeris sp.	Hypochaeris sp.	Hypochaeris	Asteraceae	Asterales	annual herb	USA	Southeastern U.S.A.	Uncited report in flora	Medium	Flora of North America, http://floranorthamerica.org/Orobanche_uniflora_subsp._uniflora, Nov 2022
A1803	MALVALES	CYTINACEAE	Cytinus	Cytinus sanguineus	Cytinus sanguineus (Thunb.) Fourc.	Endoparasite	Ifloga sp.	Ifloga sp.	Ifloga	Asteraceae	Asterales	annual herb	South Africa	Southern Africa	Herbarium specimen label note, with host present, pre 1875	Medium	Pappe s.n. [K] (as Trichogynes)
A1804	MALVALES	CYTINACEAE	Cytinus	Cytinus sanguineus	Cytinus sanguineus (Thunb.) Fourc.	Endoparasite	Ifloga sp.	Ifloga sp.	Ifloga	Asteraceae	Asterales	annual herb	South Africa	Southern Africa	Uncited report in study by expert	Medium	Visser, 1981
A1805	LAMIALES	OROBANCHACEAE	Orobanche	Orobanche inulae	Orobanche inulae¬†Novopokr. & Abramov	Root Holoparasite	Inula grandiflora	Inula grandiflora Willd.	Inula	Asteraceae	Asterales	perennial herb	Central Asia	Middle Asia	Uncited report in flora	Medium	Novopokrovskij & Tzvelev 1958
A1806	LAMIALES	OROBANCHACEAE	Orobanche	Orobanche inulae	Orobanche inulae¬†Novopokr. & Abramov	Root Holoparasite	Inula magnifica	Inula magnifica Lipsky	Inula	Asteraceae	Asterales	perennial herb	Central Asia	Middle Asia	Uncited report in flora	Medium	Novopokrovskij & Tzvelev 1958
A1807	LAMIALES	OROBANCHACEAE	Orobanche	Orobanche inulae	Orobanche inulae¬†Novopokr. & Abramov	Root Holoparasite	Inula sp.	Inula sp.	Inula	Asteraceae	Asterales	perennial herb	Central Asia	Middle Asia	Multiple reports cited by online flora	High	Novopokrovskij & Tzvelev 1958
A1808	LAMIALES	OROBANCHACEAE	Aphyllon	Aphyllon californicum	Aphyllon californicum subsp. grande (Heckard) A.C. Schneid.	Root Holoparasite	Isocoma menziesii	Isocoma menziesii (Hook. & Arn.) G.L.Nesom	Isocoma	Asteraceae	Asterales	shrub	USA	Southwestern U.S.A.	Uncited report in flora	Medium	Collins & Yatskievych, 2016
A1809	LAMIALES	OROBANCHACEAE	Aphyllon	Aphyllon californicum	Aphyllon californicum subsp. grande (Heckard) A.C. Schneid.	Root Holoparasite	Isocoma menziesii	Isocoma menziesii var. vernonioides (Nutt.) G.L.Nesom	Isocoma	Asteraceae	Asterales	shrub	USA	Southwestern U.S.A.	Herbarium specimen label note, host not present	Medium	Pollard, 1954 in Heckard, 1973
A1810	LAMIALES	OROBANCHACEAE	Aphyllon	Aphyllon californicum	Aphyllon californicum subsp. grande (Heckard) A.C. Schneid.	Root Holoparasite	Isocoma menziesii	Isocoma menziesii var. vernonioides (Nutt.) G.L.Nesom	Isocoma	Asteraceae	Asterales	shrub	USA	Southwestern U.S.A.	Herbarium specimen label note, host not present	Medium	Carlquist 241 [UC]
A1811	BORAGINALES	BORAGINACEAE	Pholisma	Pholisma arenarium	Pholisma arenarium Nutt.	Root Holoparasite	Isocoma veneta	Isocoma veneta (Kunth) Greene	Isocoma	Asteraceae	Asterales	shrub	California	Southwestern U.S.A.	Herbarium specimen label note, with host present	High	Yatskievych 81-180 [K] (as Haplopappus venetus)
A1812	BORAGINALES	BORAGINACEAE	Pholisma	Pholisma arenarium	Pholisma arenarium Nutt.	Root Holoparasite	Isocoma veneta	Isocoma veneta (Kunth) Greene	Isocoma	Asteraceae	Asterales	shrub	Americas	Mexico	Uncited report in flora	Medium	Yatskievych & Mason, 1986
A1813	BORAGINALES	BORAGINACEAE	Pholisma	Pholisma arenarium	Pholisma arenarium Nutt.	Root Holoparasite	Isocoma veneta	Isocoma veneta (Kunth) Greene	Isocoma	Asteraceae	Asterales	shrub	Mexico	Mexico	Herbarium specimen label note, host not present	Medium	Mason et al. 3457 [K] (as Haplopappus venetus)
A1814	LAMIALES	OROBANCHACEAE	Aphyllon	Aphyllon parishii	Aphyllon parishii (Jeps.) A.C. Schneid.	Root Holoparasite	Iva axillaris	Iva axillaris Pursh	Iva	Asteraceae	Asterales	perennial herb	USA	Southwestern U.S.A.	Herbarium specimen label note, host not present	Medium	Colwell 07-72 [JEPS]
A1815	LAMIALES	OROBANCHACEAE	Aphyllon	Aphyllon corymbosum	Aphyllon corymbosum (Rydb.) A.C. Schneid.	Root Holoparasite	Iva sp.	Iva sp.	Iva	Asteraceae	Asterales	perennial herb	North America	Southwestern U.S.A.	Uncited report in flora	Medium	Flora of North America, http://floranorthamerica.org/Orobanche_corymbosa, Nov 2022
A1816	LAMIALES	OROBANCHACEAE	Orobanche	Orobanche fuliginosa	Orobanche fuliginosa Reuter ex Jord.	Root Holoparasite	Jacobaea maritima	Jacobaea maritima (L.) Pelser & Meijden	Jacobaea	Asteraceae	Asterales	perennial herb	Europe	Middle Europe	Herbarium specimen label note, with host present	High	P04411014 [P]
A1817	LAMIALES	OROBANCHACEAE	Orobanche	Orobanche fuliginosa	Orobanche fuliginosa Reuter ex Jord.	Root Holoparasite	Jacobaea maritima	Jacobaea maritima (L.) Pelser & Meijden	Jacobaea	Asteraceae	Asterales	perennial herb	Unknown	NA	Uncited report in flora	Medium	Reuter, 1847
A1818	LAMIALES	OROBANCHACEAE	Orobanche	Orobanche minor	Orobanche minor¬†Sm.	Root Holoparasite	Jacobaea vulgaris	Jacobaea vulgaris Gaertn.	Jacobaea	Asteraceae	Asterales	biennial herb	Wales	Northern Europe	Report in study that confirmed host contact	High	Hipkin, 1992
A1819	LAMIALES	OROBANCHACEAE	Orobanche	Orobanche centaurina	Orobanche centaurina¬†Bertol.	Root Holoparasite	Jurinea polycephala	Jurinea polycephala Form√°nek	Jurinea	Asteraceae	Asterales	perennial herb	Macedonia	Southeastern Europe	Report in study that confirmed host contact	High	Nikolov, 2019
A1820	LAMIALES	OROBANCHACEAE	Orobanche	Orobanche kochii	Orobanche kochii F.W. Schultz	Root Holoparasite	Jurinea polycephala	Jurinea polycephala Form√°nek	Jurinea	Asteraceae	Asterales	perennial herb	North Macedonia	Southeastern Europe	Report in study that confirmed host contact	High	Nikolov, 2019
A1821	LAMIALES	OROBANCHACEAE	Phelypaea	Phelypaea coccinea	Phelypaea coccinea (M.Bieb.) Poir.	Root Holoparasite	Klasea coriacea	Klasea coriacea (DC.) Holub	Klasea	Asteraceae	Asterales	perennial herb	Armenia	Caucasus	Uncited report in flora	Medium	Piwowarczyk & al. 2019
A1822	LAMIALES	OROBANCHACEAE	Phelypaea	Phelypaea coccinea	Phelypaea coccinea (M.Bieb.) Poir.	Root Holoparasite	Klasea quinquefolia	Klasea quinquefolia (Willd.) Greuter & Wagenitz	Klasea	Asteraceae	Asterales	perennial herb	Russia	Eastern Europe	Online report, host contact not confirmed	Medium	Plantarium, (https://www.plantarium.ru/page/image/id/703125.html), Nov 2021
A1823	LAMIALES	OROBANCHACEAE	Orobanche	Orobanche grenieri	Orobanche grenieri¬†F.W.Schultz	Root Holoparasite	Lactuca perennis	Lactuca perennis L.	Lactuca	Asteraceae	Asterales	perennial herb	France	Southwestern Europe	Uncited report in flora	Medium	Schultz, 1845
A1824	LAMIALES	OROBANCHACEAE	Phelipanche	Phelipanche cernua	Phelipanche cernua Pomel	Root Holoparasite	Lactuca perennis	Lactuca perennis L.	Lactuca	Asteraceae	Asterales	perennial herb	Europe	Middle Europe	Report in study that confirmed host contact	High	Carl√≥n et al., 2013
A1825	LAMIALES	OROBANCHACEAE	Phelipanche	Phelipanche cernua	Phelipanche cernua Pomel	Root Holoparasite	Lactuca quercina	Lactuca quercina subsp. wilhelmsiana (Fisch. & C.A.Mey. ex DC.) Fer√°kov√°	Lactuca	Asteraceae	Asterales	biennial herb	Armenia	Caucasus	Uncited report in flora	Medium	Piwowarczyk et al., 2019
A1826	LAMIALES	OROBANCHACEAE	Orobanche	Orobanche owerinii	Orobanche owerinii¬†(Beck) Beck	Root Holoparasite	Lactuca racemosa	Lactuca racemosa Willd.	Lactuca	Asteraceae	Asterales	annual herb	Russia	Eastern Europe	Herbarium specimen label note, host not present	Medium	MW1005598 [MW]
A1827	LAMIALES	OROBANCHACEAE	Orobanche	Orobanche owerinii	Orobanche owerinii¬†(Beck) Beck	Root Holoparasite	Lactuca racemosa	Lactuca racemosa Willd.	Lactuca	Asteraceae	Asterales	annual herb	Russia	Eastern Europe	Online report, host contact not confirmed	Medium	Plantarium, https://www.plantarium.ru/page/image/id/703097.html, Nov 2022
A1828	LAMIALES	OROBANCHACEAE	Orobanche	Orobanche grenieri	Orobanche grenieri¬†F.W.Schultz	Root Holoparasite	Lactuca sp.	Lactuca sp.	Lactuca	Asteraceae	Asterales	biennial herb	Unknown	NA	Multiple reports cited by online flora	High	Annotated Checklist of Host Plants of Orobanchaceae, accessed Nov 2022
A1829	LAMIALES	OROBANCHACEAE	Orobanche	Orobanche grenieri	Orobanche grenieri¬†F.W.Schultz	Root Holoparasite	Lactuca sp.	Lactuca sp.	Lactuca	Asteraceae	Asterales	biennial herb	Azerbaijan	Caucasus	Uncited report in flora	Medium	R√§tzel et al., 2015
A1830	LAMIALES	OROBANCHACEAE	Orobanche	Orobanche grenieri	Orobanche grenieri¬†F.W.Schultz	Root Holoparasite	Lactuca sp.	Lactuca sp.	Lactuca	Asteraceae	Asterales	biennial herb	Italy	Southeastern Europe	Uncited report in flora	Medium	R√§tzel et al., 2015
A1831	LAMIALES	OROBANCHACEAE	Phelipanche	Phelipanche cernua	Phelipanche cernua Pomel	Root Holoparasite	Lactuca sp.	Lactuca sp.	Lactuca	Asteraceae	Asterales	biennial herb	Unknown	NA	Uncited report in flora	Medium	Annotated Checklist of Host Plants of Orobanchaceae, accessed Nov 2022
A1832	LAMIALES	OROBANCHACEAE	Phelipanche	Phelipanche mutelii	Phelipanche mutelii (F.W. Schultz) Pomel	Root Holoparasite	Lactuca sp.	Lactuca sp.	Lactuca	Asteraceae	Asterales	biennial herb	Unknown	NA	Uncited report in flora	Medium	Annotated Checklist of Host Plants of Orobanchaceae, accessed Nov 2022
A1833	LAMIALES	OROBANCHACEAE	Orobanche	Orobanche grenieri	Orobanche grenieri¬†F.W.Schultz	Root Holoparasite	Lactuca takhtadzhianii	Lactuca takhtadzhianii Sosn.	Lactuca	Asteraceae	Asterales	annual herb	Armenia	Caucasus	Uncited report in flora	Medium	R√§tzel et al., 2017
A1834	LAMIALES	OROBANCHACEAE	Orobanche	Orobanche grenieri	Orobanche grenieri¬†F.W.Schultz	Root Holoparasite	Lactuca tatarica	Lactuca tatarica (L.) C. A. Mey.	Lactuca	Asteraceae	Asterales	annual herb	Russia	Eastern Europe	Online report, host contact not confirmed	Medium	Plantarium, https://www.plantarium.ru/page/image/id/464823.html, Nov 2022
A1835	LAMIALES	OROBANCHACEAE	Orobanche	Orobanche grenieri	Orobanche grenieri¬†F.W.Schultz	Root Holoparasite	Lactuca viminea	Lactuca viminea (L.) J. & C. Presl	Lactuca	Asteraceae	Asterales	biennial herb	Georgia	Caucasus	Uncited report in flora	Medium	Piwowarczyk et al., 2015
A1836	LAMIALES	OROBANCHACEAE	Orobanche	Orobanche grenieri	Orobanche grenieri¬†F.W.Schultz	Root Holoparasite	Lactuca viminea	Lactuca viminea (L.) J. & C. Presl	Lactuca	Asteraceae	Asterales	biennial herb	Russia	Eastern Europe	Online report, host contact not confirmed	Medium	Plantarium, https://www.plantarium.ru/page/image/id/240324.html, Nov 2022
A1837	LAMIALES	OROBANCHACEAE	Orobanche	Orobanche grenieri	Orobanche grenieri¬†F.W.Schultz	Root Holoparasite	Lactuca viminea	Lactuca viminea (L.) J. & C. Presl	Lactuca	Asteraceae	Asterales	biennial herb	Russia	Eastern Europe	Uncited report in flora	Medium	Novopokrovskij & Tzvelev 1958
A1838	LAMIALES	OROBANCHACEAE	Orobanche	Orobanche grenieri	Orobanche grenieri¬†F.W.Schultz	Root Holoparasite	Lactuca viminea	Lactuca viminea (L.) J. & C. Presl	Lactuca	Asteraceae	Asterales	biennial herb	Russia	Eastern Europe	Uncited report in flora	Medium	Fateryga & Popovich, 2017
A1839	LAMIALES	OROBANCHACEAE	Orobanche	Orobanche grenieri	Orobanche grenieri¬†F.W.Schultz	Root Holoparasite	Lactuca viminea	Lactuca viminea (L.) J. & C. Presl	Lactuca	Asteraceae	Asterales	biennial herb	Turkey	Western Asia	Uncited report in flora	Medium	R√§tzel et al., 2015
A1840	LAMIALES	OROBANCHACEAE	Phelipanche	Phelipanche cernua	Phelipanche cernua Pomel	Root Holoparasite	Lactuca viminea	Lactuca viminea (L.) J. & C. Presl	Lactuca	Asteraceae	Asterales	biennial herb	Europe	Middle Europe	Report in study that confirmed host contact	High	Carl√≥n et al., 2013
A1841	LAMIALES	OROBANCHACEAE	Phelipanche	Phelipanche cernua	Phelipanche cernua Pomel	Root Holoparasite	Lactuca viminea	Lactuca viminea (L.) J. & C. Presl	Lactuca	Asteraceae	Asterales	biennial herb	Unknown	NA	Uncited report in flora	Medium	Annotated Checklist of Host Plants of Orobanchaceae, accessed Nov 2022
A1842	LAMIALES	OROBANCHACEAE	Orobanche	Orobanche grenieri	Orobanche grenieri¬†F.W.Schultz	Root Holoparasite	Lactuca viminea	Lactuca viminea subsp. chondrilliflora (Boreau) St.-Lag.	Lactuca	Asteraceae	Asterales	biennial herb	France	Southwestern Europe	Uncited report in flora	Medium	Martin, 1877
A1843	LAMIALES	OROBANCHACEAE	Phelipanche	Phelipanche cernua	Phelipanche cernua Pomel	Root Holoparasite	Lactuca virosa	Lactuca virosa L.	Lactuca	Asteraceae	Asterales	biennial herb	Unknown	NA	Uncited report in flora	Medium	Annotated Checklist of Host Plants of Orobanchaceae, accessed Nov 2022
A1844	LAMIALES	OROBANCHACEAE	Orobanche	Orobanche cernua	Orobanche cernua¬†Loefl.	Root Holoparasite	Launaea arborescens	Launaea arborescens (Batt.) Murb.	Launaea	Asteraceae	Asterales	shrub	Unknown	NA	Uncited report in flora	Medium	Annotated Checklist of Host Plants of Orobanchaceae, accessed Nov 2022
A1845	LAMIALES	OROBANCHACEAE	Phelipanche	Phelipanche aedoi	Phelipanche aedoi Carl√≥n, G. G√≥mez, M. La√≠nz, Moreno Mor., √ì. S√°nchez & Schneew.	Root Holoparasite	Launaea arborescens	Launaea arborescens (Batt.) Murb.	Launaea	Asteraceae	Asterales	shrub	Spain	Southwestern Europe	Report in protologue	High	Carlon et al., 2008
A1846	LAMIALES	OROBANCHACEAE	Phelipanche	Phelipanche gratiosa	Phelipanche gratiosa (Webb) Carl√≥n, G. G√≥mez, M. La√≠nz, Moreno Mor., √ì. S√°nchez & Schneew.	Root Holoparasite	Launaea arborescens	Launaea arborescens (Batt.) Murb.	Launaea	Asteraceae	Asterales	shrub	Unknown	NA	Uncited report in flora, common host	High	Annotated Checklist of Host Plants of Orobanchaceae, accessed Nov 2022
A1847	LAMIALES	OROBANCHACEAE	Orobanche	Orobanche cernua	Orobanche cernua¬†Loefl.	Root Holoparasite	Launaea lanifera	Launaea lanifera Pau	Launaea	Asteraceae	Asterales	subshrub	Unknown	NA	Uncited report in flora	Medium	Annotated Checklist of Host Plants of Orobanchaceae, accessed Nov 2022
A1848	LAMIALES	OROBANCHACEAE	Orobanche	Orobanche cernua	Orobanche cernua¬†Loefl.	Root Holoparasite	Launaea nudicaulis	Launaea nudicaulis (L.) Hook.	Launaea	Asteraceae	Asterales	perennial herb	Unknown	NA	Uncited report in flora	Medium	Annotated Checklist of Host Plants of Orobanchaceae, accessed Nov 2022
A1849	LAMIALES	OROBANCHACEAE	Phelipanche	Phelipanche mutelii	Phelipanche mutelii (F.W. Schultz) Pomel	Root Holoparasite	Launaea sp.	Launaea sp.	Launaea	Asteraceae	Asterales	perennial herb	Unknown	NA	Uncited report in flora	Medium	Annotated Checklist of Host Plants of Orobanchaceae, accessed Nov 2022
A1850	LAMIALES	OROBANCHACEAE	Orobanche	Orobanche minor	Orobanche minor¬†Sm.	Root Holoparasite	Leontodon crispus	Leontodon crispus Vill.	Leontodon	Asteraceae	Asterales	perennial herb	Bosnia & Herzegovina	Southeastern Europe	Uncited report in flora	Medium	Beck, 1930
A1851	LAMIALES	OROBANCHACEAE	Orobanche	Orobanche minor	Orobanche minor¬†Sm.	Root Holoparasite	Leontodon saxatilis	Leontodon saxatilis subsp. rothii Maire	Leontodon	Asteraceae	Asterales	perennial herb	Wales	Northern Europe	Report in study that confirmed host contact	High	Hipkin, 1992
A1852	LAMIALES	OROBANCHACEAE	Orobanche	Orobanche minor	Orobanche minor¬†Sm.	Root Holoparasite	Leontodon saxatilis	Leontodon saxatilis subsp. rothii Maire	Leontodon	Asteraceae	Asterales	perennial herb	Portugal	Southwestern Europe	Uncited report in flora	Medium	Annotated Checklist of Host Plants of Orobanchaceae, accessed Nov 2022
A1853	LAMIALES	OROBANCHACEAE	Orobanche	Orobanche owerinii	Orobanche owerinii¬†(Beck) Beck	Root Holoparasite	Leontodon sp.	Leontodon sp.	Leontodon	Asteraceae	Asterales	perennial herb	Georgia	Caucasus	Herbarium specimen label note, host not present	Medium	L2817104 [L]
A1854	LAMIALES	OROBANCHACEAE	Orobanche	Orobanche owerinii	Orobanche owerinii¬†(Beck) Beck	Root Holoparasite	Leontodon sp.	Leontodon sp.	Leontodon	Asteraceae	Asterales	perennial herb	Georgia	Caucasus	Herbarium specimen label note, host not present	Medium	MW0723359 [MW]
A1855	LAMIALES	OROBANCHACEAE	Orobanche	Orobanche owerinii	Orobanche owerinii¬†(Beck) Beck	Root Holoparasite	Leontodon sp.	Leontodon sp.	Leontodon	Asteraceae	Asterales	perennial herb	Russia	Eastern Europe	Online report, host contact not confirmed	Medium	Plantarium, https://www.plantarium.ru/page/image/id/703092.html, Nov 2022
A1856	LAMIALES	OROBANCHACEAE	Phelipanche	Phelipanche mutelii	Phelipanche mutelii (F.W. Schultz) Pomel	Root Holoparasite	Leontodon sp.	Leontodon sp.	Leontodon	Asteraceae	Asterales	perennial herb	Unknown	NA	Uncited report in flora	Medium	Annotated Checklist of Host Plants of Orobanchaceae, accessed Nov 2022
A1857	LAMIALES	OROBANCHACEAE	Phelipanche	Phelipanche nana	Phelipanche nana ([F.W. de No√´ ex.] Rchb. fil.) Soj√°k	Root Holoparasite	Leontodon tuberosus	Leontodon tuberosus L.	Leontodon	Asteraceae	Asterales	perennial herb	Unknown	NA	Uncited report in flora	Medium	Beck, 1930
A1858	SAXIFRAGALES	CYNOMORIACEAE	Cynomorium	Cynomorium coccineum	Cynomorium coccineum L.	Root Holoparasite	Limbardia crithmoides	Limbardia crithmoides L.	Limbardia	Asteraceae	Asterales	perennial herb	Malta	Southeastern Europe	Uncited report in flora	Medium	Lanfranco, 1960
A1859	SAXIFRAGALES	CYNOMORIACEAE	Cynomorium	Cynomorium coccineum	Cynomorium coccineum L.	Root Holoparasite	Limbardia crithmoides	Limbardia crithmoides L.	Limbardia	Asteraceae	Asterales	perennial herb	Mediterranean	Southeastern Europe	Uncited report in flora	Medium	Delicata, 1853 (as Inula crithmoides)
A1860	SAXIFRAGALES	CYNOMORIACEAE	Cynomorium	Cynomorium coccineum	Cynomorium coccineum L.	Root Holoparasite	Limbardia crithmoides	Limbardia crithmoides L.	Limbardia	Asteraceae	Asterales	perennial herb	Mediterranean	Southeastern Europe	Uncited report in flora	Medium	Castroveijo, 1997 (as Inula)
A1861	MALVALES	CYTINACEAE	Cytinus	Cytinus capensis	Cytinus capensis Marloth	Endoparasite	Metalasia muricata	Metalasia muricata R.Br	Metalasia	Asteraceae	Asterales	shrub	South Africa	Southern Africa	Report in Red List Assessment	High	Rebelo e al., 2012 (Cytinus capensis Red List Assessment)
A1862	MALVALES	CYTINACEAE	Cytinus	Cytinus sanguineus	Cytinus sanguineus (Thunb.) Fourc.	Endoparasite	Metalasia muricata	Metalasia muricata R.Br	Metalasia	Asteraceae	Asterales	shrub	South Africa	Southern Africa	Uncited report in study	Low	Hauser, 1977
A1863	LAMIALES	OROBANCHACEAE	Hyobanche	Hyobanche robusta	Hyobanche robusta Sch√∂nland	Root Holoparasite	Metalasia muricata	Metalasia muricata R.Br.	Metalasia	Asteraceae	Asterales	shrub	South Africa	Southern Africa	Online report, host contact not confirmed	Medium	Annotated Checklist of Host Plants of Orobanchaceae, accessed Nov 2022
A1864	MALVALES	CYTINACEAE	Cytinus	Cytinus capensis	Cytinus capensis Marloth	Endoparasite	Metalasia sp.	Metalasia sp.	Metalasia	Asteraceae	Asterales	shrub	South Africa	Southern Africa	Report in study	High	Shoosmith, 2012
A1865	MALVALES	CYTINACEAE	Cytinus	Cytinus capensis	Cytinus capensis Marloth	Endoparasite	Metalasia sp.	Metalasia sp.	Metalasia	Asteraceae	Asterales	shrub	South Africa	Southern Africa	Uncited report in book by expert	Medium	Visser, 1981 (as Cytinus capensis)
A1866	LAMIALES	OROBANCHACEAE	Harveya	Harveya pumila	Harveya pumila¬†Schltr.	Root Holoparasite	Metalasia sp.	Metalasia sp.	Metalasia	Asteraceae	Asterales	shrub	South Africa	Southern Africa	Herbarium specimen label note, host not present	Medium	Dyer 665 [L]
A1867	LAMIALES	OROBANCHACEAE	Hyobanche	Hyobanche robusta	Hyobanche robusta Sch√∂nland	Root Holoparasite	Metalasia sp.	Metalasia sp.	Metalasia	Asteraceae	Asterales	shrub	South Africa	Southern Africa	Report in study that confirmed host contact	High	Wolfe & Arguedas, https://slideplayer.com/slide/10723552/, Nov 2022
A1868	LAMIALES	OROBANCHACEAE	Hyobanche	Hyobanche thinophila	Hyobanche thinophila A.Wolfe	Root Holoparasite	Metalasia sp.	Metalasia sp.	Metalasia	Asteraceae	Asterales	shrub	South Africa	Southern Africa	Report in study that confirmed host contact	High	Wolfe et al., 2013
A1869	ERICALES	MITRASTEMONACEAE	Mitrastemon	Mitrastemon yamamotoi	Mitrastemon yamamotoi (Makino) Makino	Endoparasite	Monosis volkameriifolia	Monosis volkameriifolia (DC.) H.Rob. & Skvarla	Monosis	Asteraceae	Asterales	tree	India	Indian Subcontinent	Report in study, host contact not confirmed	Medium	Rao & Balakrishnan, 1972 (as Vernonia volkameriifolia)
A1870	SANTALALES	BALANOPHORACEAE	Corynaea	Corynaea crassa	Corynaea crassa Hook.f.	Root Holoparasite	Neomirandea angularis	Neomirandea angularis (B.L.Rob.) R.M.King & H.Rob.	Neomirandea	Asteraceae	Asterales	perennial herb	Unknown	NA	Uncited reference in monograph, likely from herbarium specimen	Medium	Hansen, 1980 (as Eupatorium angulare B.L.Robinson)
A1871	LAMIALES	OROBANCHACEAE	Harveya	Harveya scarlatina	Harveya scarlatina¬†Hook. ex Steud.	Root Holoparasite	Nestlera acerosa	Nestlera acerosa Harv.	Nestlera	Asteraceae	Asterales	shrub	South Africa	Southern Africa	Herbarium specimen label note, host not present	Medium	Williamson 526 [K]
A1872	LAMIALES	OROBANCHACEAE	Harveya	Harveya speciosa	Harveya speciosa¬†Bernh.	Root Holoparasite	Nidorella podocephala	Nidorella podocephala (DC.) J.C.Manning & Goldblatt	Nidorella	Asteraceae	Asterales	perennial herb	South Africa	Southern Africa	Report in study that confirmed host contact	High	Young, 1932
A1873	LAMIALES	OROBANCHACEAE	Orobanche	Orobanche palaestina	Orobanche palaestina¬†Reut.	Root Holoparasite	Notobasis syriaca	Notobasis syriaca (L.) Cass.	Notobasis	Asteraceae	Asterales	annual herb	Palestine	Western Asia	Uncited report in flora	Medium	Feinbrun-Dothan, 1978
A1874	MALVALES	CYTINACEAE	Cytinus	Cytinus sanguineus	Cytinus sanguineus (Thunb.) Fourc.	Endoparasite	Oedera fruticosa	Oedera fruticosa (L.) N.G.Bergh	Oedera	Asteraceae	Asterales	shrub	South Africa	Southern Africa	Uncited report in flora	Medium	Marloth, 1913 (as Relhania ericoides)
A1875	MALVALES	CYTINACEAE	Cytinus	Cytinus sanguineus	Cytinus sanguineus (Thunb.) Fourc.	Endoparasite	Oedera sp.	Oedera sp.	Oedera	Asteraceae	Asterales	shrub	South Africa	Southern Africa	Uncited report in flora	Medium	Harms, 1935 (as Relhania)
A1876	MALVALES	CYTINACEAE	Cytinus	Cytinus sanguineus	Cytinus sanguineus (Thunb.) Fourc.	Endoparasite	Oedera sp.	Oedera sp.	Oedera	Asteraceae	Asterales	shrub	South Africa	Southern Africa	Uncited report in study by expert	Medium	Visser, 1981 (as Relhania)
A1877	LAMIALES	OROBANCHACEAE	Harveya	Harveya stenosiphon	Harveya stenosiphon Hiern	Root Holoparasite	Osmitopsis osmitoides	Osmitopsis osmitoides (Less.) K.Bremer	Osmitopsis	Asteraceae	Asterales	subshrub	South Africa	Southern Africa	Herbarium specimen label note, host not present	Medium	MacDonald 150 [NBG]
A1878	LAMIALES	OROBANCHACEAE	Hyobanche	Hyobanche fulleri	Hyobanche fulleri E.Phillips	Root Holoparasite	Osteospermum moniliferum	Osteospermum moniliferum L.	Osteospermum	Asteraceae	Asterales	perennial herb	South Africa	Southern Africa	Uncited report in flora	Medium	SANBI.com, http://pza.sanbi.org/hyobanche-fulleri, Nov 2022
A1879	LAMIALES	OROBANCHACEAE	Hyobanche	Hyobanche sanguinea	Hyobanche sanguinea L.	Root Holoparasite	Osteospermum sp.	Osteospermum sp.	Osteospermum	Asteraceae	Asterales	perennial herb	South Africa	Southern Africa	Uncited report in flora	Medium	Marloth, 1932
A1880	LAMIALES	OROBANCHACEAE	Phelipanche	Phelipanche ramosa	Phelipanche ramosa (L.) Pomel	Root Holoparasite	Osteospermum sp.	Osteospermum sp.	Osteospermum	Asteraceae	Asterales	perennial herb	South Africa	Southern Africa	Uncited report in flora	Medium	Visser, 1981
A1881	LAMIALES	OROBANCHACEAE	Harveya	Harveya squamosa	Harveya squamosa Steud.	Root Holoparasite	Othonna leptodactyla	Othonna leptodactyla Harv.	Othonna	Asteraceae	Asterales	shrub	South Africa	Southern Africa	Herbarium specimen label note, host not present	Medium	Lam & Meeuse 4625 [L]
A1882	LAMIALES	OROBANCHACEAE	Harveya	Harveya squamosa	Harveya squamosa Steud.	Root Holoparasite	Othonna leptodactyla	Othonna leptodactyla Harv.	Othonna	Asteraceae	Asterales	shrub	South Africa	Southern Africa	Herbarium specimen label note, host not present	Medium	Visser s.n. [NBG]
A1883	SANTALALES	BALANOPHORACEAE	Ombrophytum	Ombrophytum subterraneum	Ombrophytum subterraneum¬†(Aspl.) B.Hansen	Root Holoparasite	Parastrephia quadrangularis	Parastrephia quadrangularis (Meyen) Cabrera	Parastrephia	Asteraceae	Asterales	shrub	Unknown	NA	Uncited reference in monograph, likely from herbarium specimen	Medium	Hansen, 1980 (as Lepidophyllum quadrangulare (Meyen) Benth. & Hook.
A1884	LAMIALES	OROBANCHACEAE	Orobanche	Orobanche inulae	Orobanche inulae¬†Novopokr. & Abramov	Root Holoparasite	Pentanema salicinum	Pentanema salicinum (L.) D.Gut.Larr., Santos-Vicente, Anderb., E.Rico & M.M.Mart.Ort.	Pentanema	Asteraceae	Asterales	perennial herb	Central Asia	Middle Asia	Uncited report in flora	Medium	Novopokrovskij & Tzvelev 1958
A1885	BORAGINALES	BORAGINACEAE	Lennoa	Lennoa madreporoides	Lennoa madreporoides Lex.	Root Holoparasite	Perymenium parvifolium	Perymenium parvifolium A.Gray	Perymenium	Asteraceae	Asterales	perennial herb	Mexico	Mexico	Uncited report in flora	Medium	Yatskievych & Mason, 1986
A1886	LAMIALES	OROBANCHACEAE	Orobanche	Orobanche flava	Orobanche flava¬†Mart. ex F.W.Schultz	Root Holoparasite	Petasites albus	Petasites albus (L.) Gaertn.	Petasites	Asteraceae	Asterales	perennial herb	Austria	Middle Europe	Herbarium specimen label note, with host present	High	L2817533 [L]
A1887	LAMIALES	OROBANCHACEAE	Orobanche	Orobanche flava	Orobanche flava¬†Mart. ex F.W.Schultz	Root Holoparasite	Petasites albus	Petasites albus (L.) Gaertn.	Petasites	Asteraceae	Asterales	perennial herb	Czech Republic	Middle Europe	Herbarium specimen label note, host not present	Medium	US2336748 [US]
A1888	LAMIALES	OROBANCHACEAE	Orobanche	Orobanche flava	Orobanche flava¬†Mart. ex F.W.Schultz	Root Holoparasite	Petasites albus	Petasites albus (L.) Gaertn.	Petasites	Asteraceae	Asterales	perennial herb	France	Southwestern Europe	Uncited report in flora	Medium	Coste & Souli√©, 1912
A1889	LAMIALES	OROBANCHACEAE	Orobanche	Orobanche flava	Orobanche flava¬†Mart. ex F.W.Schultz	Root Holoparasite	Petasites albus	Petasites albus (L.) Gaertn.	Petasites	Asteraceae	Asterales	perennial herb	Switzerland	Middle Europe	Uncited report in flora	Medium	Reichenbach, 1862
A1890	LAMIALES	OROBANCHACEAE	Orobanche	Orobanche flava	Orobanche flava¬†Mart. ex F.W.Schultz	Root Holoparasite	Petasites hybridus	Petasites hybridus (L.) G. Gaertn., B. Mey. & Scherb.	Petasites	Asteraceae	Asterales	perennial herb	Czech Republic	Middle Europe	Uncited report in flora	Medium	Z√°zvorka, 2000
A1891	LAMIALES	OROBANCHACEAE	Orobanche	Orobanche flava	Orobanche flava¬†Mart. ex F.W.Schultz	Root Holoparasite	Petasites hybridus	Petasites hybridus (L.) G. Gaertn., B. Mey. & Scherb.	Petasites	Asteraceae	Asterales	perennial herb	Germany	Middle Europe	Herbarium specimen label note, host not present	Medium	M0185488 [M]
A1892	LAMIALES	OROBANCHACEAE	Orobanche	Orobanche flava	Orobanche flava¬†Mart. ex F.W.Schultz	Root Holoparasite	Petasites hybridus	Petasites hybridus (L.) G. Gaertn., B. Mey. & Scherb.	Petasites	Asteraceae	Asterales	perennial herb	Poland	Middle Europe	Uncited report in flora	Medium	Michalewska, 2004
A1893	LAMIALES	OROBANCHACEAE	Orobanche	Orobanche flava	Orobanche flava¬†Mart. ex F.W.Schultz	Root Holoparasite	Petasites hybridus	Petasites hybridus (L.) G. Gaertn., B. Mey. & Scherb.	Petasites	Asteraceae	Asterales	perennial herb	Romania	Southeastern Europe	Herbarium specimen label note, host not present	Medium	K000759374 [K]
A1894	LAMIALES	OROBANCHACEAE	Orobanche	Orobanche flava	Orobanche flava¬†Mart. ex F.W.Schultz	Root Holoparasite	Petasites kablikianus	Petasites kablikianus Bercht.	Petasites	Asteraceae	Asterales	perennial herb	Czech Republic	Middle Europe	Uncited report in flora	Medium	Z√°zvorka, 2000
A1895	LAMIALES	OROBANCHACEAE	Orobanche	Orobanche flava	Orobanche flava¬†Mart. ex F.W.Schultz	Root Holoparasite	Petasites kablikianus	Petasites kablikianus Bercht.	Petasites	Asteraceae	Asterales	perennial herb	Poland	Middle Europe	Herbarium specimen label note, host not present	Medium	L2817525 [L]
A1896	LAMIALES	OROBANCHACEAE	Orobanche	Orobanche flava	Orobanche flava¬†Mart. ex F.W.Schultz	Root Holoparasite	Petasites paradoxus	Petasites paradoxus (Retz.) Baumg.	Petasites	Asteraceae	Asterales	perennial herb	Unknown	NA	Multiple reports cited by online flora	High	Annotated Checklist of Host Plants of Orobanchaceae, accessed Nov 2022
A1897	LAMIALES	OROBANCHACEAE	Orobanche	Orobanche flava	Orobanche flava¬†Mart. ex F.W.Schultz	Root Holoparasite	Petasites paradoxus	Petasites paradoxus (Retz.) Baumg.	Petasites	Asteraceae	Asterales	perennial herb	Austria	Middle Europe	Herbarium specimen label note, host not present	Medium	P04419800 [P]
A1898	LAMIALES	OROBANCHACEAE	Orobanche	Orobanche flava	Orobanche flava¬†Mart. ex F.W.Schultz	Root Holoparasite	Petasites paradoxus	Petasites paradoxus (Retz.) Baumg.	Petasites	Asteraceae	Asterales	perennial herb	France	Southwestern Europe	Herbarium specimen label note, host not present	Medium	CLF170267 [CLF]
A1899	LAMIALES	OROBANCHACEAE	Orobanche	Orobanche flava	Orobanche flava¬†Mart. ex F.W.Schultz	Root Holoparasite	Petasites paradoxus	Petasites paradoxus (Retz.) Baumg.	Petasites	Asteraceae	Asterales	perennial herb	Germany	Middle Europe	Herbarium specimen label note, host not present	Medium	K000759372 [K]
A1900	LAMIALES	OROBANCHACEAE	Orobanche	Orobanche flava	Orobanche flava¬†Mart. ex F.W.Schultz	Root Holoparasite	Petasites paradoxus	Petasites paradoxus (Retz.) Baumg.	Petasites	Asteraceae	Asterales	perennial herb	Romania	Southeastern Europe	Uncited report in flora	Medium	Grin≈£escu, 1946
A1901	LAMIALES	OROBANCHACEAE	Orobanche	Orobanche flava	Orobanche flava¬†Mart. ex F.W.Schultz	Root Holoparasite	Petasites paradoxus	Petasites paradoxus (Retz.) Baumg.	Petasites	Asteraceae	Asterales	perennial herb	Unknown	NA	Uncited report in flora	Medium	Beck, 1930
A1902	LAMIALES	OROBANCHACEAE	Orobanche	Orobanche flava	Orobanche flava¬†Mart. ex F.W.Schultz	Root Holoparasite	Petasites sp.	Petasites sp.	Petasites	Asteraceae	Asterales	perennial herb	Hungary	Middle Europe	Herbarium specimen label note, with host present	High	USF165237 [USF]
A1903	LAMIALES	OROBANCHACEAE	Orobanche	Orobanche flava	Orobanche flava¬†Mart. ex F.W.Schultz	Root Holoparasite	Petasites sp.	Petasites sp.	Petasites	Asteraceae	Asterales	perennial herb	England	Northern Europe	Uncited report in flora	Medium	Rumsey & Jury, 1991
A1904	LAMIALES	OROBANCHACEAE	Orobanche	Orobanche flava	Orobanche flava¬†Mart. ex F.W.Schultz	Root Holoparasite	Petasites sp.	Petasites sp.	Petasites	Asteraceae	Asterales	perennial herb	France	Southwestern Europe	Herbarium specimen label note, host not present	Medium	P04243491 [P]
A1905	LAMIALES	OROBANCHACEAE	Orobanche	Orobanche flava	Orobanche flava¬†Mart. ex F.W.Schultz	Root Holoparasite	Petasites sp.	Petasites sp.	Petasites	Asteraceae	Asterales	perennial herb	Poland	Middle Europe	Herbarium specimen label note, host not present	Medium	P04405599 [P]
A1906	LAMIALES	OROBANCHACEAE	Orobanche	Orobanche flava	Orobanche flava¬†Mart. ex F.W.Schultz	Root Holoparasite	Petasites sp.	Petasites sp.	Petasites	Asteraceae	Asterales	perennial herb	Russia	Eastern Europe	Online report, host contact not confirmed	Medium	Plantarium, https://www.plantarium.ru/page/image/id/575899.html, Nov 2022
A1907	LAMIALES	OROBANCHACEAE	Orobanche	Orobanche flava	Orobanche flava¬†Mart. ex F.W.Schultz	Root Holoparasite	Petasites sp.	Petasites sp.	Petasites	Asteraceae	Asterales	perennial herb	Unknown	NA	Uncited report in flora	Medium	Beck, 1930
A1908	LAMIALES	OROBANCHACEAE	Phelipanche	Phelipanche olbiensis	Phelipanche olbiensis (Coss.) Carl√≥n, G. G√≥mez, M. La√≠nz, Moreno Mor., √ì. S√°nchez & Schneew.	Root Holoparasite	Phagnalon rupestre	Phagnalon rupestre (L.) DC.	Phagnalon	Asteraceae	Asterales	shrub	Greece	Southeastern Europe	Uncited report in flora	Medium	Michaud & Ratzel., 2016
A1909	LAMIALES	OROBANCHACEAE	Phelipanche	Phelipanche olbiensis	Phelipanche olbiensis (Coss.) Carl√≥n, G. G√≥mez, M. La√≠nz, Moreno Mor., √ì. S√°nchez & Schneew.	Root Holoparasite	Phagnalon saxatile	Phagnalon saxatile (L.) Cass.	Phagnalon	Asteraceae	Asterales	shrub	France	Southwestern Europe	Uncited report in flora	Medium	Crouzet et al., 2009
A1910	LAMIALES	OROBANCHACEAE	Orobanche	Orobanche picridis	Orobanche picridis¬†F.W.Schultz	Root Holoparasite	Picris hieracioides	Picris hieracioides L.	Picris	Asteraceae	Asterales	perennial herb	England	Northern Europe	Report in study that confirmed host contact	High	Thorogood & Hiscock, 2010
A1911	LAMIALES	OROBANCHACEAE	Orobanche	Orobanche picridis	Orobanche picridis¬†F.W.Schultz	Root Holoparasite	Picris hieracioides	Picris hieracioides L.	Picris	Asteraceae	Asterales	perennial herb	Poland	Middle Europe	Report in study that confirmed host contact	High	Piwowarczyk, 2012
A1912	LAMIALES	OROBANCHACEAE	Orobanche	Orobanche picridis	Orobanche picridis¬†F.W.Schultz	Root Holoparasite	Picris hieracioides	Picris hieracioides L.	Picris	Asteraceae	Asterales	perennial herb	Unknown	NA	Multiple reports cited in flora	High	Annotated Checklist of Host Plants of Orobanchaceae, accessed Nov 2022
A1913	LAMIALES	OROBANCHACEAE	Orobanche	Orobanche picridis	Orobanche picridis¬†F.W.Schultz	Root Holoparasite	Pilosella officinarum	Pilosella officinarum Vaill.	Pilosella	Asteraceae	Asterales	perennial herb	Italy	Southeastern Europe	Uncited report in flora, dubious report	Low	Vaucher, 1827
A1914	LAMIALES	OROBANCHACEAE	Cistanche	Cistanche rosea	Cistanche rosea¬†Baker	Root Holoparasite	Pluchea dioscoridis	Pluchea dioscoridis (L.) DC.	Pluchea	Asteraceae	Asterales	shrub	Unknown	NA	Uncited report in flora	Medium	Beck, 1930
A1915	LAMIALES	OROBANCHACEAE	Cistanche	Cistanche rosea	Cistanche rosea¬†Baker	Root Holoparasite	Pluchea dioscoridis	Pluchea dioscoridis (L.) DC.	Pluchea	Asteraceae	Asterales	shrub	Unknown	NA	Uncited report in flora	Medium	Foley, 2004
A1916	LAMIALES	OROBANCHACEAE	Cistanche	Cistanche rosea	Cistanche rosea¬†Baker	Root Holoparasite	Pluchea dioscoridis	Pluchea dioscoridis (L.) DC.	Pluchea	Asteraceae	Asterales	shrub	Yemen	Arabian Peninsula	Uncited report in flora	Medium	Hooker, 1895
A1917	BORAGINALES	BORAGINACEAE	Pholisma	Pholisma sonorae	Pholisma sonorae (Torr.) Yatsk.	Root Holoparasite	Pluchea sericea	Pluchea sericea Coville	Pluchea	Asteraceae	Asterales	shrub	Arizona	Southwestern U.S.A.	Herbarium specimen label note, host not present	Medium	Yatskievych & Wilson 82-138 [MO]
A1918	BORAGINALES	BORAGINACEAE	Lennoa	Lennoa madreporoides	Lennoa madreporoides Lex.	Root Holoparasite	Pluchea sp.	Pluchea sp.	Pluchea	Asteraceae	Asterales	shrub	Guatemala	Northern South America	Photograph specimen label note	Medium	Walker 3499 [MO]
A1919	BORAGINALES	BORAGINACEAE	Lennoa	Lennoa madreporoides	Lennoa madreporoides Lex.	Root Holoparasite	Pluchea sp.	Pluchea sp.	Pluchea	Asteraceae	Asterales	shrub	Mexico	Mexico	Herbarium specimen label note, host not present	Medium	Carnevali & May Pat 6213 [MO]
A1920	BORAGINALES	BORAGINACEAE	Lennoa	Lennoa madreporoides	Lennoa madreporoides Lex.	Root Holoparasite	Pluchea sp.	Pluchea sp.	Pluchea	Asteraceae	Asterales	shrub	Mexico	Mexico	Herbarium specimen label note, host not present	Medium	Carnevali et al. 4589 [K]
A1921	BORAGINALES	BORAGINACEAE	Pholisma	Pholisma sonorae	Pholisma sonorae (Torr.) Yatsk.	Root Holoparasite	Pluchea sp.	Pluchea sp.	Pluchea	Asteraceae	Asterales	shrub	Mexico	Mexico	Uncited report in flora	Medium	Baldwin et al., 2012
A1922	LAMIALES	OROBANCHACEAE	Orobanche	Orobanche cumana	Orobanche cumana¬†Wallr.	Root Holoparasite	Podospermum laciniatum	Podospermum laciniatum (L.) DC.	Podospermum	Asteraceae	Asterales	biennial herb	Spain	Southwestern Europe	Uncited report in flora	Medium	Annotated Checklist of Host Plants of Orobanchaceae, accessed Nov 2022
A1923	LAMIALES	OROBANCHACEAE	Phelypaea	Phelypaea coccinea	Phelypaea coccinea (M.Bieb.) Poir.	Root Holoparasite	Psephellus dealbatus	Psephellus dealbatus (Willd.) K. Koch	Psephellus	Asteraceae	Asterales	perennial herb	Azerbaijan	Caucasus	Uncited report in flora	Medium	Raddle, 1899
A1924	LAMIALES	OROBANCHACEAE	Phelypaea	Phelypaea coccinea	Phelypaea coccinea (M.Bieb.) Poir.	Root Holoparasite	Psephellus dealbatus	Psephellus dealbatus (Willd.) K. Koch	Psephellus	Asteraceae	Asterales	perennial herb	Azerbaijan	Caucasus	Uncited report in flora	Medium	Stapf, 1915
A1925	LAMIALES	OROBANCHACEAE	Phelypaea	Phelypaea coccinea	Phelypaea coccinea (M.Bieb.) Poir.	Root Holoparasite	Psephellus dealbatus	Psephellus dealbatus (Willd.) K. Koch	Psephellus	Asteraceae	Asterales	perennial herb	Russia	Eastern Europe	Herbarium specimen label note, host not present	Medium	Stekobiez 7788? [MW]
A1926	LAMIALES	OROBANCHACEAE	Phelypaea	Phelypaea coccinea	Phelypaea coccinea (M.Bieb.) Poir.	Root Holoparasite	Psephellus dealbatus	Psephellus dealbatus (Willd.) K. Koch	Psephellus	Asteraceae	Asterales	perennial herb	Russia	Eastern Europe	Online report, host contact not confirmed	Medium	Plantarium, https://www.plantarium.ru/page/image/id/19818.html, 2009
A1927	LAMIALES	OROBANCHACEAE	Phelypaea	Phelypaea coccinea	Phelypaea coccinea (M.Bieb.) Poir.	Root Holoparasite	Psephellus dealbatus	Psephellus dealbatus (Willd.) K. Koch	Psephellus	Asteraceae	Asterales	perennial herb	Russia	Eastern Europe	Uncited report in flora	Medium	Stapf, 1915
A1928	LAMIALES	OROBANCHACEAE	Phelypaea	Phelypaea coccinea	Phelypaea coccinea (M.Bieb.) Poir.	Root Holoparasite	Psephellus dealbatus	Psephellus dealbatus (Willd.) K. Koch	Psephellus	Asteraceae	Asterales	perennial herb	Russia	Eastern Europe	Uncited report in flora	Medium	Fischer, 1852
A1929	LAMIALES	OROBANCHACEAE	Phelypaea	Phelypaea coccinea	Phelypaea coccinea (M.Bieb.) Poir.	Root Holoparasite	Psephellus dealbatus	Psephellus dealbatus (Willd.) K. Koch	Psephellus	Asteraceae	Asterales	perennial herb	Russia	Eastern Europe	Uncited report in flora	Medium	Beck, 1930
A1930	LAMIALES	OROBANCHACEAE	Phelypaea	Phelypaea coccinea	Phelypaea coccinea (M.Bieb.) Poir.	Root Holoparasite	Psephellus dealbatus	Psephellus dealbatus (Willd.) K. Koch	Psephellus	Asteraceae	Asterales	perennial herb	Russia	Eastern Europe	Uncited report in flora	Medium	Cullen, 2010
A1931	LAMIALES	OROBANCHACEAE	Phelypaea	Phelypaea coccinea	Phelypaea coccinea (M.Bieb.) Poir.	Root Holoparasite	Psephellus declinatus	Psephellus declinatus (M. Bieb.) K. Koch	Psephellus	Asteraceae	Asterales	perennial herb	Russia	Eastern Europe	Online report, host contact not confirmed	Medium	Plantarium, http://www.plantarium.ru/, Tatiana Vinokurova & Anna Malychina, Sep 2017
A1932	LAMIALES	OROBANCHACEAE	Phelypaea	Phelypaea coccinea	Phelypaea coccinea (M.Bieb.) Poir.	Root Holoparasite	Psephellus declinatus	Psephellus declinatus (M. Bieb.) K. Koch	Psephellus	Asteraceae	Asterales	perennial herb	Russia	Eastern Europe	Uncited report in flora	Medium	Novopokrovskij & Tzvelev, 1958
A1933	LAMIALES	OROBANCHACEAE	Phelypaea	Phelypaea coccinea	Phelypaea coccinea (M.Bieb.) Poir.	Root Holoparasite	Psephellus karduchorum	Psephellus karduchorum (Boiss.) Wagenitz	Psephellus	Asteraceae	Asterales	perennial herb	Georgia	Caucasus	Herbarium specimen label note, host not present	Medium	Schneewei√ü et al. 8196 [WU]
A1934	LAMIALES	OROBANCHACEAE	Phelypaea	Phelypaea coccinea	Phelypaea coccinea (M.Bieb.) Poir.	Root Holoparasite	Psephellus leucophyllus	Psephellus leucophyllus (M. Bieb.) C. A. Mey.	Psephellus	Asteraceae	Asterales	perennial herb	Russia	Eastern Europe	Online report, host contact not confirmed	Medium	https://gramhir.com/media/2346515947594270270
A1935	LAMIALES	OROBANCHACEAE	Orobanche	Orobanche arpica	Orobanche arpica¬†Piwow., √ì.S√°nchez & Moreno Mor.	Root Holoparasite	Psephellus pulcherrimus	Psephellus pulcherrimus (Willd.) Wagenitz	Psephellus	Asteraceae	Asterales	perennial herb	Armenia	Caucasus	Report in protologue	High	Piwowarczyk et al., 2018
A1936	LAMIALES	OROBANCHACEAE	Phelypaea	Phelypaea coccinea	Phelypaea coccinea (M.Bieb.) Poir.	Root Holoparasite	Psephellus trinervius	Psephellus trinervius (Willd.) G. Wagenitz	Psephellus	Asteraceae	Asterales	perennial herb	Unknown	NA	Online report, host contact not confirmed	Medium	Plantarium, http://www.plantarium.ru/, Paul Evseenkov & Valentina Fateryga, Oct, 2017
A1937	SANTALALES	BALANOPHORACEAE	Ombrophytum	Ombrophytum subterraneum	Ombrophytum subterraneum¬†(Aspl.) B.Hansen	Root Holoparasite	Pseudobaccharis spartioides	Pseudobaccharis spartioides (Hook. & Arn.) Cabrera	Pseudobaccharis	Asteraceae	Asterales	shrub	Unknown	NA	Uncited reference in monograph, likely from herbarium specimen	Medium	Hansen, 1980 (as Heterothalamus spartioides Hook. & Arn.)
A1938	LAMIALES	OROBANCHACEAE	Hyobanche	Hyobanche rubra	Hyobanche rubra N.E.Br.	Root Holoparasite	Pteronia incana	Pteronia incana DC.	Pteronia	Asteraceae	Asterales	shrub	South Africa	Southern Africa	Uncited report in flora	Medium	Marloth, 1932
A1939	LAMIALES	OROBANCHACEAE	Orobanche	Orobanche kochii	Orobanche kochii F.W. Schultz	Root Holoparasite	Ptilostemon echinocephalus	Ptilostemon echinocephalus (Willd.) Greuter	Ptilostemon	Asteraceae	Asterales	perennial herb	Central Europe	Middle Europe	Uncited report in flora	Medium	Z√°zvorka, 2010
A1940	LAMIALES	OROBANCHACEAE	Phelipanche	Phelipanche mutelii	Phelipanche mutelii (F.W. Schultz) Pomel	Root Holoparasite	Reichardia sp.	Reichardia sp.	Reichardia	Asteraceae	Asterales	perennial herb	Unknown	NA	Uncited report in flora	Medium	Annotated Checklist of Host Plants of Orobanchaceae, accessed Nov 2022
A1941	LAMIALES	OROBANCHACEAE	Phelipanche	Phelipanche muteliformis	Phelipanche muteliformis (M.J.Y. Foley) M.J.Y. Foley	Root Holoparasite	Rhanterium epapposum	Rhanterium epapposum Oliv.	Rhanterium	Asteraceae	Asterales	subshrub	Arabia	Arabian Peninsula	Uncited report in flora, common host	High	Foley, 2004
A1942	LAMIALES	OROBANCHACEAE	Phelipanche	Phelipanche umqasrensis	Phelipanche umqasrensis Al-Mayah & Al-Asadi	Root Holoparasite	Rhanterium epapposum	Rhanterium epapposum Oliv.	Rhanterium	Asteraceae	Asterales	subshrub	Iraq	Western Asia	Report in protologue, host confirmed	High	Al-Mayah & Al-Asadi, 2016
A1943	LAMIALES	OROBANCHACEAE	Orobanche	Orobanche leptantha	Orobanche leptantha¬†Pomel	Root Holoparasite	Rhaponticoides alpina	Rhaponticoides alpina (L.) M.V. Agab. & Greuter	Rhaponticoides	Asteraceae	Asterales	perennial herb	Spain	Southwestern Europe	Herbarium specimen label note, host not present	Medium	MA435792 [MA]
A1944	LAMIALES	OROBANCHACEAE	Orobanche	Orobanche kochii	Orobanche kochii F.W. Schultz	Root Holoparasite	Rhaponticoides ruthenica	Rhaponticoides ruthenica (Lam.) M.V.Agab. & Greuter	Rhaponticoides	Asteraceae	Asterales	perennial herb	Central Europe	Middle Europe	Uncited report in flora	Medium	Z√°zvorka, 2010
A1945	LAMIALES	OROBANCHACEAE	Aphyllon	Aphyllon californicum	Aphyllon californicum subsp. jepsonii (Munz) A.C. Schneid.	Root Holoparasite	Rubus ursinus	Rubus ursinus Cham. & Schltdl.	Rubus	Rosaceae	Rosales	shrub	USA	Southwestern U.S.A.	Herbarium specimen label note, host not present	Medium	Jepson 5157 [UC]
A1946	LAMIALES	OROBANCHACEAE	Aphyllon	Aphyllon uniflorum	Aphyllon uniflorum (L.) Torr. & A. Gray	Root Holoparasite	Rudbeckia sp.	Rudbeckia sp.	Rudbeckia	Asteraceae	Asterales	perennial herb	USA	Southeastern U.S.A.	Uncited report in flora	Medium	Flora of North America, http://floranorthamerica.org/Orobanche_uniflora_subsp._uniflora, Nov 2022
A1947	LAMIALES	OROBANCHACEAE	Orobanche	Orobanche santolinae	Orobanche santolinae¬†Loscos & J.Pardo	Root Holoparasite	Santolina chamaecyparissus	Santolina chamaecyparissus aggr.	Santolina	Asteraceae	Asterales	shrub	Unknown	NA	Uncited report in flora	Medium	Annotated Checklist of Host Plants of Orobanchaceae, accessed Nov 2022
A1948	LAMIALES	OROBANCHACEAE	Orobanche	Orobanche cyrnea	Orobanche cyrnea¬†Jeanm., Habashi & Manen	Root Holoparasite	Santolina corsica	Santolina corsica Jord. & Fourr.	Santolina	Asteraceae	Asterales	shrub	Corsica	Southwestern Europe	Report in protologue	High	Jeanmonod et al., 2005
A1949	LAMIALES	OROBANCHACEAE	Orobanche	Orobanche santolinae	Orobanche santolinae¬†Loscos & J.Pardo	Root Holoparasite	Santolina ericoides	Santolina ericoides Poir.	Santolina	Asteraceae	Asterales	shrub	Unknown	NA	Uncited report in flora	Medium	Annotated Checklist of Host Plants of Orobanchaceae, accessed Nov 2022
A1950	LAMIALES	OROBANCHACEAE	Orobanche	Orobanche santolinae	Orobanche santolinae¬†Loscos & J.Pardo	Root Holoparasite	Santolina magonica	Santolina magonica (O. Bol√≤s, Molinier & P. Monts.) Romo	Santolina	Asteraceae	Asterales	shrub	Unknown	NA	Uncited report in flora	Medium	Annotated Checklist of Host Plants of Orobanchaceae, accessed Nov 2022
A1951	LAMIALES	OROBANCHACEAE	Orobanche	Orobanche santolinae	Orobanche santolinae¬†Loscos & J.Pardo	Root Holoparasite	Santolina pinnata	Santolina pinnata Viv.	Santolina	Asteraceae	Asterales	shrub	Unknown	NA	Uncited report in flora	Medium	Annotated Checklist of Host Plants of Orobanchaceae, accessed Nov 2022
A1952	LAMIALES	OROBANCHACEAE	Orobanche	Orobanche santolinae	Orobanche santolinae¬†Loscos & J.Pardo	Root Holoparasite	Santolina rosmarinifolia	Santolina rosmarinifolia aggr.	Santolina	Asteraceae	Asterales	shrub	Unknown	NA	Uncited report in flora	Medium	Annotated Checklist of Host Plants of Orobanchaceae, accessed Nov 2022
A1953	LAMIALES	OROBANCHACEAE	Orobanche	Orobanche santolinae	Orobanche santolinae¬†Loscos & J.Pardo	Root Holoparasite	Santolina semidentata	Santolina semidentata Hoffmanns. & Link.	Santolina	Asteraceae	Asterales	shrub	Unknown	NA	Uncited report in flora	Medium	Annotated Checklist of Host Plants of Orobanchaceae, accessed Nov 2022
A1954	LAMIALES	OROBANCHACEAE	Orobanche	Orobanche santolinae	Orobanche santolinae¬†Loscos & J.Pardo	Root Holoparasite	Santolina viscosa	Santolina viscosa Lag.	Santolina	Asteraceae	Asterales	shrub	Unknown	NA	Uncited report in flora	Medium	Annotated Checklist of Host Plants of Orobanchaceae, accessed Nov 2022
A1955	LAMIALES	OROBANCHACEAE	Orobanche	Orobanche santolinae	Orobanche santolinae¬†Loscos & J.Pardo	Root Holoparasite	Santolina sp.	Santolina sp.	Santolina	Asteraceae	Asterales	shrub	Unknown	NA	Multiple reports cited in flora	High	Annotated Checklist of Host Plants of Orobanchaceae, accessed Nov 2022
A1956	SANTALALES	BALANOPHORACEAE	Ombrophytum	Ombrophytum peruvianum	Ombrophytum peruvianum¬†Poepp. & Endl.	Root Holoparasite	Scalesia pedunculata	Scalesia pedunculata Hook.f.	Scalesia	Asteraceae	Asterales	tree	Galapagos	Western South America	Report in study that confirmed host contact	High	Adseren, 1976
A1957	SANTALALES	BALANOPHORACEAE	Ombrophytum	Ombrophytum subterraneum	Ombrophytum subterraneum¬†(Aspl.) B.Hansen	Root Holoparasite	Scalesia pedunculata	Scalesia pedunculata Hook.f.	Scalesia	Asteraceae	Asterales	tree	Unknown	NA	Uncited reference in monograph, likely from herbarium specimen	Medium	Hansen, 1980
A1958	LAMIALES	OROBANCHACEAE	Orobanche	Orobanche cernua	Orobanche cernua¬†Loefl.	Root Holoparasite	Schizogyne sericea	Schizogyne sericea (L. fil.) Sch. Bip.	Schizogyne	Asteraceae	Asterales	shrub	Unknown	NA	Uncited report in flora	Medium	Annotated Checklist of Host Plants of Orobanchaceae, accessed Nov 2022
A1959	BORAGINALES	BORAGINACEAE	Lennoa	Lennoa madreporoides	Lennoa madreporoides Lex.	Root Holoparasite	Sclerocarpus sp.	Sclerocarpus sp.	Sclerocarpus	Asteraceae	Asterales	subshrub	Americas	Mexico	Uncited report in flora	Medium	Yatskievych, 2012
A1960	BORAGINALES	BORAGINACEAE	Lennoa	Lennoa madreporoides	Lennoa madreporoides Lex.	Root Holoparasite	Sclerocarpus uniserialis	Sclerocarpus uniserialis (Hook.) Benth. & Hook.f. ex Hemsl.	Sclerocarpus	Asteraceae	Asterales	subshrub	Mexico	Mexico	Herbarium specimen label note, host not present	Medium	Pringle s.n. [K]
A1961	BORAGINALES	BORAGINACEAE	Lennoa	Lennoa madreporoides	Lennoa madreporoides Lex.	Root Holoparasite	Sclerocarpus uniserialis	Sclerocarpus uniserialis (Hook.) Benth. & Hook.f. ex Hemsl.	Sclerocarpus	Asteraceae	Asterales	subshrub	Mexico	Mexico	Herbarium specimen label note, host not present	Medium	Yatskievych 81-427 [MO]
A1962	BORAGINALES	BORAGINACEAE	Lennoa	Lennoa madreporoides	Lennoa madreporoides Lex.	Root Holoparasite	Sclerocarpus uniserialis	Sclerocarpus uniserialis (Hook.) Benth. & Hook.f. ex Hemsl.	Sclerocarpus	Asteraceae	Asterales	subshrub	Mexico	Mexico	Uncited report in flora	Medium	Yatskievych & Mason, 1986
A1963	LAMIALES	OROBANCHACEAE	Orobanche	Orobanche scolymi	Orobanche scolymi Pomel	Root Holoparasite	Scolymus grandiflorus	Scolymus grandiflorus Desf.	Scolymus	Asteraceae	Asterales	biennial herb	Unknown	NA	Uncited report in flora	Medium	Battandier, 1890
A1964	LAMIALES	OROBANCHACEAE	Orobanche	Orobanche scolymi	Orobanche scolymi Pomel	Root Holoparasite	Scolymus maculatus	Scolymus maculatus L.	Scolymus	Asteraceae	Asterales	annual herb	Unknown	NA	Uncited report in flora	Medium	Pomel, 1874
A1965	LAMIALES	OROBANCHACEAE	Orobanche	Orobanche scolymi	Orobanche scolymi Pomel	Root Holoparasite	Scolymus maculatus	Scolymus maculatus L.	Scolymus	Asteraceae	Asterales	annual herb	Unknown	NA	Uncited report in flora	Medium	Battandier, 1890
A1966	LAMIALES	OROBANCHACEAE	Aphyllon	Aphyllon purpureum	Aphyllon purpureum (A. Heller) Holub	Root Holoparasite	Senecio aronicoides	Senecio aronicoides DC.	Senecio	Asteraceae	Asterales	perennial herb	California	Southwestern U.S.A.	Herbarium specimen label note, host not present	Medium	Ahart 10765 [CHSC]
A1967	LAMIALES	OROBANCHACEAE	Aphyllon	Aphyllon purpureum	Aphyllon purpureum (A. Heller) Holub	Root Holoparasite	Senecio aronicoides	Senecio aronicoides DC.	Senecio	Asteraceae	Asterales	perennial herb	USA	North-Central U.S.A.	Uncited report in flora	Medium	Jepson eFlora, https://ucjeps.berkeley.edu/eflora/eflora_display.php?tid=103312, Nov 2022
A1968	LAMIALES	OROBANCHACEAE	Harveya	Harveya speciosa	Harveya speciosa¬†Bernh.	Root Holoparasite	Senecio asperulus	Senecio asperulus DC.	Senecio	Asteraceae	Asterales	perennial herb	South Africa	Southern Africa	Report in protologue, possible host	Medium	Flugge de Smidt, 1947
A1969	LAMIALES	OROBANCHACEAE	Phelipanche	Phelipanche ramosa	Phelipanche ramosa (L.) Pomel	Root Holoparasite	Senecio sp.	Senecio sp.	Senecio	Asteraceae	Asterales	perennial herb	South Africa	Southern Africa	Uncited report in flora	Medium	Visser, 1981
A1970	LAMIALES	OROBANCHACEAE	Orobanche	Orobanche minor	Orobanche minor¬†Sm.	Root Holoparasite	Senecio sylvaticus	Senecio sylvaticus L.	Senecio	Asteraceae	Asterales	annual herb	Portugal	Southwestern Europe	Uncited report in flora	Medium	Annotated Checklist of Host Plants of Orobanchaceae, accessed Nov 2022
A1971	LAMIALES	OROBANCHACEAE	Aphyllon	Aphyllon cooperi	Aphyllon cooperi A. Gray	Root Holoparasite	Sidneya sp.	Sidneya sp.	Sidneya	Asteraceae	Asterales	perennial herb	USA	South-Central U.S.A.	Uncited report in flora	Medium	Collins & Yatskievych, 2015
A1972	LAMIALES	OROBANCHACEAE	Aphyllon	Aphyllon cooperi	Aphyllon cooperi subsp. palmeri (Munz) A.C. Schneid.	Root Holoparasite	Sidneya tenuifolia	Sidneya tenuifolia (A.Gray) E.E.Schill. & Panero	Sidneya	Asteraceae	Asterales	perennial herb	USA	South-Central U.S.A.	Uncited report in flora	Medium	Collins & Yatskievych, 2015
A1973	LAMIALES	OROBANCHACEAE	Orobanche	Orobanche palaestina	Orobanche palaestina¬†Reut.	Root Holoparasite	Silybum marianum	Silybum marianum (L.) Gaertn.	Silybum	Asteraceae	Asterales	biennial herb	Israel	Western Asia	Uncited report in flora	Medium	Danin & Fragman-Sapir, 2016
A1974	BORAGINALES	BORAGINACEAE	Lennoa	Lennoa madreporoides	Lennoa madreporoides Lex.	Root Holoparasite	Simsia amplexicaulis	Simsia amplexicaulis (Cav.) Pers.	Simsia	Asteraceae	Asterales	annual herb	Mexico	Mexico	Uncited report in flora	Medium	Yatskievych & Mason, 1986
A1975	BORAGINALES	BORAGINACEAE	Lennoa	Lennoa madreporoides	Lennoa madreporoides Lex.	Root Holoparasite	Simsia sp.	Simsia sp.	Simsia	Asteraceae	Asterales	annual herb	Americas	Mexico	Uncited report in flora	Medium	Yatskievych, 2012
A1976	LAMIALES	OROBANCHACEAE	Aphyllon	Aphyllon uniflorum	Aphyllon uniflorum (L.) Torr. & A. Gray	Root Holoparasite	Solidago canadensis	Solidago canadensis L.	Solidago	Asteraceae	Asterales	perennial herb	Minnesota	North-Central U.S.A.	Herbarium specimen label note, host not present	Medium	Anderson 2267 [MIN]
A1977	LAMIALES	OROBANCHACEAE	Aphyllon	Aphyllon uniflorum	Aphyllon uniflorum (L.) Torr. & A. Gray	Root Holoparasite	Solidago lepida	Solidago lepida DC.	Solidago	Asteraceae	Asterales	perennial herb	British Colombia	Western Canada	Herbarium specimen label note, host not present	Medium	Lomer 7268 [UBC]
A1978	LAMIALES	OROBANCHACEAE	Aphyllon	Aphyllon uniflorum	Aphyllon uniflorum (L.) Torr. & A. Gray	Root Holoparasite	Solidago multiradiata	Solidago multiradiata Aiton	Solidago	Asteraceae	Asterales	perennial herb	Alaska	Subarctic America	Herbarium specimen label note, host not present	Medium	Talbot 169 [ALA]
A1979	LAMIALES	OROBANCHACEAE	Aphyllon	Aphyllon uniflorum	Aphyllon uniflorum (L.) Torr. & A. Gray	Root Holoparasite	Solidago sp.	Solidago sp.	Solidago	Asteraceae	Asterales	perennial herb	Quebec	Eastern Canada	Herbarium specimen label note, host not present	Medium	Kucyniak 76 [WIS]
A1980	LAMIALES	OROBANCHACEAE	Orobanche	Orobanche benkertii	Orobanche benkertii¬†R√§tzel & Uhlich	Root Holoparasite	Solidago virgaurea	Solidago virgaurea L.	Solidago	Asteraceae	Asterales	perennial herb	Caucasus	Caucasus	Herbarium specimen label note, with host present	High	R√§tzel 2285 [B]
A1981	LAMIALES	OROBANCHACEAE	Orobanche	Orobanche minor	Orobanche minor¬†Sm.	Root Holoparasite	Sonchus asper	Sonchus asper (L.) Hill	Sonchus	Asteraceae	Asterales	biennial herb	Spain	Southwestern Europe	Uncited report in flora	Medium	Annotated Checklist of Host Plants of Orobanchaceae, accessed Nov 2022
A1982	LAMIALES	OROBANCHACEAE	Orobanche	Orobanche pubescens	Orobanche pubescens¬†d'Urv.	Root Holoparasite	Sonchus bulbosus	Sonchus bulbosus (L.) N. Kilian & Greuter	Sonchus	Asteraceae	Asterales	perennial herb	France	Southwestern Europe	Herbarium specimen label note, with host present	High	P04385071
A1983	LAMIALES	OROBANCHACEAE	Orobanche	Orobanche pubescens	Orobanche pubescens¬†d'Urv.	Root Holoparasite	Sonchus bulbosus	Sonchus bulbosus (L.) N. Kilian & Greuter	Sonchus	Asteraceae	Asterales	perennial herb	Corsica	Southwestern Europe	Uncited report in flora	Medium	Habashi & Jeanmonod, 2008
A1984	LAMIALES	OROBANCHACEAE	Orobanche	Orobanche pubescens	Orobanche pubescens¬†d'Urv.	Root Holoparasite	Sonchus bulbosus	Sonchus bulbosus (L.) N. Kilian & Greuter	Sonchus	Asteraceae	Asterales	perennial herb	France	Southwestern Europe	Uncited report in flora	Medium	Jordan, 1846
A1985	LAMIALES	OROBANCHACEAE	Orobanche	Orobanche pubescens	Orobanche pubescens¬†d'Urv.	Root Holoparasite	Sonchus bulbosus	Sonchus bulbosus (L.) N. Kilian & Greuter	Sonchus	Asteraceae	Asterales	perennial herb	France	Southwestern Europe	Uncited report in flora	Medium	Crouzet et al., 2009
A1986	LAMIALES	OROBANCHACEAE	Phelipanche	Phelipanche nana	Phelipanche nana ([F.W. de No√´ ex.] Rchb. fil.) Soj√°k	Root Holoparasite	Sonchus oleraceus	Sonchus oleraceus L.	Sonchus	Asteraceae	Asterales	annual herb	Unknown	NA	Uncited report in flora	Medium	Beck, 1930
A1987	LAMIALES	OROBANCHACEAE	Phelipanche	Phelipanche aedoi	Phelipanche aedoi Carl√≥n, G. G√≥mez, M. La√≠nz, Moreno Mor., √ì. S√°nchez & Schneew.	Root Holoparasite	Sonchus sp.	Sonchus sp.	Sonchus	Asteraceae	Asterales	annual herb	Spain	Southwestern Europe	Uncited report in flora	Medium	Annotated Checklist of Host Plants of Orobanchaceae, accessed Nov 2022
A1988	LAMIALES	OROBANCHACEAE	Phelipanche	Phelipanche mutelii	Phelipanche mutelii (F.W. Schultz) Pomel	Root Holoparasite	Sonchus sp.	Sonchus sp.	Sonchus	Asteraceae	Asterales	annual herb	Unknown	NA	Uncited report in flora	Medium	Annotated Checklist of Host Plants of Orobanchaceae, accessed Nov 2022
A1989	PIPERALES	HYDNORACEAE	Prosopanche	Prosopanche bonacinae	Prosopanche bonacinae Speg.	Root Holoparasite	Spinoliva ilicifolia	Spinoliva ilicifolia (Hook. & Arn.) G.Sancho	Spinoliva	Asteraceae	Asterales	shrub	Argentina	Southern South America	Report in study, host contact confirmed	High	Spegazzini, 1914
A1990	LAMIALES	OROBANCHACEAE	Orobanche	Orobanche staehelinae	Orobanche staehelinae¬†D.Pav., Michaud, V√©la & J.-M.Tison	Root Holoparasite	Staehelina dubia	Staehelina dubia L.	Staehelina	Asteraceae	Asterales	subshrub	France	Southwestern Europe	Report in protologue	High	Pavon et al., 2015
A1991	BORAGINALES	BORAGINACEAE	Lennoa	Lennoa madreporoides	Lennoa madreporoides Lex.	Root Holoparasite	Stevia sp.	Stevia sp.	Stevia	Asteraceae	Asterales	perennial herb	Mexico	Mexico	Herbarium specimen label note, host not present	Medium	Barroeta 4185 [K]
A1992	LAMIALES	OROBANCHACEAE	Harveya	Harveya bolusii	Harveya bolusii¬†Kuntze	Root Holoparasite	Stoebe sp.	Stoebe sp.	Stoebe	Asteraceae	Asterales	shrub	South Africa	Southern Africa	Herbarium specimen label note, host not present	Medium	Carlquist 4993 [MO]
A1993	LAMIALES	OROBANCHACEAE	Harveya	Harveya pauciflora	Harveya pauciflora¬†(Benth.) Hiern	Root Holoparasite	Stoebe sp.	Stoebe sp.	Stoebe	Asteraceae	Asterales	shrub	South Africa	Southern Africa	Uncited report in flora, dubious report	Low	Visser, 1981
A1994	LAMIALES	OROBANCHACEAE	Harveya	Harveya purpurea	Harveya purpurea¬†subsp. purpurea	Root Holoparasite	Stoebe sp.	Stoebe sp.	Stoebe	Asteraceae	Asterales	shrub	South Africa	Southern Africa	Uncited report in flora, dubious report	Low	Visser, 1981
A1995	LAMIALES	OROBANCHACEAE	Aphyllon	Aphyllon uniflorum	Aphyllon uniflorum (L.) Torr. & A. Gray	Root Holoparasite	Symphyotrichum sp.	Symphyotrichum sp.	Symphyotrichum	Asteraceae	Asterales	perennial herb	USA	Southeastern U.S.A.	Uncited report in flora	Medium	Flora of North America, http://floranorthamerica.org/Orobanche_uniflora_subsp._uniflora, Nov 2022
A1996	LAMIALES	OROBANCHACEAE	Alectra	Alectra orobanchoides	Alectra orobanchoides Benth.	Root Holoparasite	Tagetes minuta	Tagetes minuta L.	Tagetes	Asteraceae	Asterales	annual herb	Southern Africa	Southern Africa	Report in study that confirmed host contact	High	Visser et al., 1984
A1997	LAMIALES	OROBANCHACEAE	Alectra	Alectra orobanchoides	Alectra orobanchoides Benth.	Root Holoparasite	Tagetes sp.	Tagetes sp.	Tagetes	Asteraceae	Asterales	annual herb	South Africa	Southern Africa	Uncited report in flora	Medium	Visser, 1981
A1998	LAMIALES	OROBANCHACEAE	Phelypaea	Phelypaea tournefortii	Phelypaea tournefortii Desf.	Root Holoparasite	Tanacetum aureum	Tanacetum aureum (Lam.) Greuter, M. V. Agab. & Wagenitz	Tanacetum	Asteraceae	Asterales	perennial herb	Armenia	Caucasus	Uncited report in flora	Medium	Piwowarczyk & al. 2019
A1999	LAMIALES	OROBANCHACEAE	Phelipanche	Phelipanche purpurea	Phelipanche purpurea (Jacq.) Soj√°k	Root Holoparasite	Tanacetum balsamitoides	Tanacetum balsamitoides Sch. Bip.	Tanacetum	Asteraceae	Asterales	perennial herb	Armenia	Caucasus	Uncited report in flora	Medium	Piwowarczyk et al., 2019
A2000	LAMIALES	OROBANCHACEAE	Phelypaea	Phelypaea tournefortii	Phelypaea tournefortii Desf.	Root Holoparasite	Tanacetum canescens	Tanacetum canescens DC.	Tanacetum	Asteraceae	Asterales	perennial herb	Armenia	Caucasus	Uncited report in flora	Medium	Piwowarczyk & al. 2019
A2001	LAMIALES	OROBANCHACEAE	Phelipanche	Phelipanche purpurea	Phelipanche purpurea (Jacq.) Soj√°k	Root Holoparasite	Tanacetum macrophyllum	Tanacetum macrophyllum (Waldst. & Kit.) Sch. Bip.	Tanacetum	Asteraceae	Asterales	perennial herb	Unknown	NA	Uncited report in flora	Medium	Beck, 1930
A2002	LAMIALES	OROBANCHACEAE	Phelypaea	Phelypaea tournefortii	Phelypaea tournefortii Desf.	Root Holoparasite	Tanacetum polycephalum	Tanacetum polycephalum subsp. argyrophyllum (K. Koch) Podlech	Tanacetum	Asteraceae	Asterales	perennial herb	Armenia	Caucasus	Uncited report in flora	Medium	Piwowarczyk & al. 2019
A2003	LAMIALES	OROBANCHACEAE	Phelypaea	Phelypaea tournefortii	Phelypaea tournefortii Desf.	Root Holoparasite	Tanacetum polycephalum	Tanacetum polycephalum subsp. duderanum (Boiss.) Podlech	Tanacetum	Asteraceae	Asterales	perennial herb	Azerbaijan	Caucasus	Uncited report in flora	Medium	Fischer, 1852
A2004	LAMIALES	OROBANCHACEAE	Phelypaea	Phelypaea tournefortii	Phelypaea tournefortii Desf.	Root Holoparasite	Tanacetum polycephalum	Tanacetum polycephalum subsp. duderanum (Boiss.) Podlech	Tanacetum	Asteraceae	Asterales	perennial herb	Azerbaijan	Caucasus	Uncited report in flora	Medium	Stapf, 1915
A2005	LAMIALES	OROBANCHACEAE	Phelypaea	Phelypaea tournefortii	Phelypaea tournefortii Desf.	Root Holoparasite	Tanacetum polycephalum	Tanacetum polycephalum subsp. duderanum (Boiss.) Podlech	Tanacetum	Asteraceae	Asterales	perennial herb	Russia	Eastern Europe	Uncited report in flora	Medium	Novopokrovskij & Tzvelev 1958
A2006	LAMIALES	OROBANCHACEAE	Phelypaea	Phelypaea tournefortii	Phelypaea tournefortii Desf.	Root Holoparasite	Tanacetum polycephalum	Tanacetum polycephalum subsp. duderanum (Boiss.) Podlech	Tanacetum	Asteraceae	Asterales	perennial herb	Unknown	NA	Uncited report in flora	Medium	Beck, 1930
A2007	LAMIALES	OROBANCHACEAE	Phelipanche	Phelipanche coelestis	Phelipanche coelestis (Reut.) Soj√°k	Root Holoparasite	Tanacetum sp.	Tanacetum sp.	Tanacetum	Asteraceae	Asterales	perennial herb	China	China	Uncited report in flora	Medium	Zhiyun & Tzvelev, 1998
A2008	LAMIALES	OROBANCHACEAE	Lathraea	Lathraea clandestina	Lathraea clandestina L.	Root Holoparasite	Taraxacum sect.	Taraxacum sect. Taraxacum F.H.Wigg.	Taraxacum	Asteraceae	Asterales	perennial herb	Europe	Southwestern Europe	Report in study that confirmed host contact	Low	Chemin, 1920
A2009	SANTALALES	BALANOPHORACEAE	Ombrophytum	Ombrophytum chilensis	Ombrophytum chilensis¬†Kuijt & Delprete	Root Holoparasite	Tessaria absinthioides	Tessaria absinthioides (Hook. & Arn.) DC.	Tessaria	Asteraceae	Asterales	perennial herb	Chile	Southern South America	Uncited reference in monograph, likely from herbarium specimen	Medium	Mauseth et al., 1992
A2010	SANTALALES	BALANOPHORACEAE	Ombrophytum	Ombrophytum subterraneum	Ombrophytum subterraneum¬†(Aspl.) B.Hansen	Root Holoparasite	Tessaria absinthioides	Tessaria absinthioides (Hook. & Arn.) DC.	Tessaria	Asteraceae	Asterales	perennial herb	Unknown	NA	Uncited reference in monograph, likely from herbarium specimen	Medium	Hansen, 1980
A2011	PIPERALES	HYDNORACEAE	Prosopanche	Prosopanche bonacinae	Prosopanche bonacinae Speg.	Root Holoparasite	Tessaria absinthioides	Tessaria absinthioides (Hook. & Arn.) DC.	Tessaria	Asteraceae	Asterales	perennial herb	Argentina	Southern South America	Herbarium specimen label note, with host present	High	Hunziker 7878 [LP]
A2012	LAMIALES	OROBANCHACEAE	Aphyllon	Aphyllon ludovicianum	Aphyllon ludovicianum (Nutt.) A. Gray	Root Holoparasite	Thelesperma sp.	Thelesperma sp.	Thelesperma	Asteraceae	Asterales	biennial herb	Canada	Eastern Canada	Uncited report in flora	Medium	Flora of North America, http://beta.floranorthamerica.org/Orobanche_ludoviciana, Nov 2022
A2013	BORAGINALES	BORAGINACEAE	Lennoa	Lennoa madreporoides	Lennoa madreporoides Lex.	Root Holoparasite	Tithonia sp.	Tithonia sp.	Tithonia	Asteraceae	Asterales	annual herb	Americas	Mexico	Uncited report in flora	Medium	Yatskievych, 2012
A2014	BORAGINALES	BORAGINACEAE	Lennoa	Lennoa madreporoides	Lennoa madreporoides Lex.	Root Holoparasite	Tithonia tubaeformis	Tithonia tubaeformis (Jacq.) Cass.	Tithonia	Asteraceae	Asterales	annual herb	Mexico	Mexico	Uncited report in flora	Medium	Yatskievych 83-730 [MO]
A2015	LAMIALES	OROBANCHACEAE	Orobanche	Orobanche mauretanica	Orobanche mauretanica Beck	Root Holoparasite	Tolpis barbata	Tolpis barbata (L.) Gaertn.	Tolpis	Asteraceae	Asterales	annual herb	Unknown	NA	Uncited report in flora	Medium	Beck, 1930
A2016	LAMIALES	OROBANCHACEAE	Orobanche	Orobanche minor	Orobanche minor¬†Sm.	Root Holoparasite	Tolpis barbata	Tolpis barbata (L.) Gaertn.	Tolpis	Asteraceae	Asterales	annual herb	Portugal	Southwestern Europe	Uncited report in flora	Medium	Annotated Checklist of Host Plants of Orobanchaceae, accessed Nov 2022
A2017	LAMIALES	OROBANCHACEAE	Orobanche	Orobanche minor	Orobanche minor¬†Sm.	Root Holoparasite	Tolpis barbata	Tolpis barbata (L.) Gaertn.	Tolpis	Asteraceae	Asterales	annual herb	Spain	Southwestern Europe	Uncited report in flora	Medium	Annotated Checklist of Host Plants of Orobanchaceae, accessed Nov 2022
A2018	LAMIALES	OROBANCHACEAE	Orobanche	Orobanche pubescens	Orobanche pubescens¬†d'Urv.	Root Holoparasite	Tolpis virgata	Tolpis virgata (Desf.) Bertol.	Tolpis	Asteraceae	Asterales	biennial herb	Tunisia	Northern Africa	Report in study that confirmed host contact	High	El Mokni et al., 2015
A2019	LAMIALES	OROBANCHACEAE	Phelipanche	Phelipanche zangezuri	Phelipanche zangezuri Piwow., √ì. S√°nchez & Moreno Mor.	Root Holoparasite	Tragopogon pterocarpus	Tragopogon pterocarpus DC.	Tragopogon	Asteraceae	Asterales	biennial herb	Armenia	Caucasus	Report in protologue, host confirmed	High	Piwowarczyk et al., 2017
A2020	BORAGINALES	BORAGINACEAE	Lennoa	Lennoa madreporoides	Lennoa madreporoides subsp. madreporoides var. caerulea (Kunth) Steyerm.	Root Holoparasite	Tridax coronopifolia	Tridax coronopifolia (Kunth) Hemsl.	Tridax	Asteraceae	Asterales	subshrub	Mexico	Mexico	Herbarium specimen label note, host not present	Medium	Pringle s.n. [K]
A2021	BORAGINALES	BORAGINACEAE	Lennoa	Lennoa madreporoides	Lennoa madreporoides subsp. madreporoides var. caerulea (Kunth) Steyerm.	Root Holoparasite	Tridax coronopifolia	Tridax coronopifolia (Kunth) Hemsl.	Tridax	Asteraceae	Asterales	subshrub	Mexico	Mexico	Uncited report in flora	Medium	Steyermark, 1968
A2022	BORAGINALES	BORAGINACEAE	Lennoa	Lennoa madreporoides	Lennoa madreporoides Lex.	Root Holoparasite	Tridax sp.	Tridax sp.	Tridax	Asteraceae	Asterales	subshrub	Americas	Mexico	Uncited report in flora	Medium	Yatskievych, 2012
A2023	LAMIALES	OROBANCHACEAE	Orobanche	Orobanche flava	Orobanche flava¬†Mart. ex F.W.Schultz	Root Holoparasite	Tussilago farfara	Tussilago farfara L.	Tussilago	Asteraceae	Asterales	perennial herb	Unknown	NA	Uncited report in flora, dubious host	Medium	Beck, 1930
A2024	LAMIALES	OROBANCHACEAE	Orobanche	Orobanche minor	Orobanche minor¬†Sm.	Root Holoparasite	Urospermum dalechampii	Urospermum dalechampii (L.) F. W. Schmidt	Urospermum	Asteraceae	Asterales	perennial herb	Unknown	NA	Uncited report in flora	Medium	Annotated Checklist of Host Plants of Orobanchaceae, accessed Nov 2022
A2025	MALVALES	CYTINACEAE	Cytinus	Cytinus capensis	Cytinus capensis Marloth	Endoparasite	Ursinia sericiea	Ursinia sericiea N.E.Br	Ursinia	Asteraceae	Asterales	perennial herb	South Africa	Southern Africa	Report online by expert, with photographic evidence	High	Nina Hobbhahn, http://www.biodiversityexplorer.info/plants/cytinaceae/cytinus_capensis.htm
A2026	LAMIALES	OROBANCHACEAE	Harveya	Harveya bolusii	Harveya bolusii¬†Kuntze	Root Holoparasite	Ursinia sp.	Ursinia sp.	Ursinia	Asteraceae	Asterales	perennial herb	South Africa	Southern Africa	Uncited report in flora	Medium	Visser, 1981
A2027	LAMIALES	OROBANCHACEAE	Phelipanche	Phelipanche ramosa	Phelipanche ramosa (L.) Pomel	Root Holoparasite	Ursinia sp.	Ursinia sp.	Ursinia	Asteraceae	Asterales	perennial herb	South Africa	Southern Africa	Uncited report in flora	Medium	Visser, 1981
A2028	LAMIALES	OROBANCHACEAE	Aphyllon	Aphyllon multiflorum	Aphyllon multiflorum (Nutt) A. Gray	Root Holoparasite	Varilla texana	Varilla texana A.Gray	Varilla	Asteraceae	Asterales	shrub	Texas	South-Central U.S.A.	Uncited report in flora	Medium	Flora of North America, http://beta.floranorthamerica.org/Orobanche_multiflora, Nov 2022
A2029	SANTALALES	BALANOPHORACEAE	Corynaea	Corynaea crassa	Corynaea crassa Hook.f.	Root Holoparasite	Verbesina sp.	Verbesina sp.	Verbesina	Asteraceae	Asterales	perennial herb	Costa Rica	Central America	Report in study that confirmed host contact	High	Otero et al., 2009
A2030	BORAGINALES	BORAGINACEAE	Lennoa	Lennoa madreporoides	Lennoa madreporoides Lex.	Root Holoparasite	Xanthium sp.	Xanthium sp.	Xanthium	Asteraceae	Asterales	annual herb	Americas	Mexico	Uncited report in flora	Medium	Yatskievych, 2012
A2031	BORAGINALES	BORAGINACEAE	Lennoa	Lennoa madreporoides	Lennoa madreporoides Lex.	Root Holoparasite	Xanthium sp.	Xanthium sp.	Xanthium	Asteraceae	Asterales	annual herb	Mexico	Mexico	Uncited report in flora	Medium	Yatskievych & Mason, 1986
A2032	LAMIALES	OROBANCHACEAE	Phelipanche	Phelipanche ramosa	Phelipanche ramosa (L.) Pomel	Root Holoparasite	Xanthium sp.	Xanthium sp.	Xanthium	Asteraceae	Asterales	annual herb	Unknown	NA	Uncited report in flora	Medium	Piwowarczyk, 2012
A2033	LAMIALES	OROBANCHACEAE	Orobanche	Orobanche cumana	Orobanche cumana¬†Wallr.	Root Holoparasite	Xanthium spinosum	Xanthium spinosum L.	Xanthium	Asteraceae	Asterales	annual herb	Russia	Eastern Europe	Uncited report in flora	Medium	Beck, 1930
A2034	LAMIALES	OROBANCHACEAE	Aphyllon	Aphyllon riparium	Aphyllon riparium (L.T. Collins) A.C. Schneid.	Root Holoparasite	Xanthium strumarium	Xanthium strumarium L.	Xanthium	Asteraceae	Asterales	annual herb	USA	North-Central U.S.A.	Report in study that confirmed host contact	High	Collins et al., 2009
A2035	LAMIALES	OROBANCHACEAE	Orobanche	Orobanche cumana	Orobanche cumana¬†Wallr.	Root Holoparasite	Xanthium strumarium	Xanthium strumarium L.	Xanthium	Asteraceae	Asterales	annual herb	Russia	Eastern Europe	Herbarium specimen label note, host not present	Medium	P02968104 [P]
A2036	BORAGINALES	BORAGINACEAE	Lennoa	Lennoa madreporoides	Lennoa madreporoides Lex.	Root Holoparasite	Zexmenia sp.	Zexmenia sp.	Zexmenia	Asteraceae	Asterales	subshrub	Americas	Mexico	Uncited report in flora	Medium	Yatskievych, 2012
A2037	BORAGINALES	BORAGINACEAE	Lennoa	Lennoa madreporoides	Lennoa madreporoides Lex.	Root Holoparasite	Zexmenia sp.	Zexmenia sp.	Zexmenia	Asteraceae	Asterales	subshrub	Mexico	Mexico	Herbarium specimen label note, host not present	Medium	Dressler 1769 [MO]
A2038	LAMIALES	OROBANCHACEAE	Phelipanche	Phelipanche ramosa	Phelipanche ramosa (L.) Pomel	Root Holoparasite	Zinnia sp.	Zinnia sp.	Zinnia	Asteraceae	Asterales	annual herb	Unknown	NA	Uncited report in flora	Medium	Piwowarczyk, 2012
A2039	LAMIALES	OROBANCHACEAE	Orobanche	Orobanche dhofarensis	Orobanche dhofarensis¬†M.J.Y.Foley	Root Holoparasite	Impatiens sp.	Impatiens sp.	Impatiens	Balsaminaceae	Ericales	subshrub	Oman	Arabian Peninsula	Online report, host contact confirmed	High	Phytoimages, http://www.phytoimages.siu.edu/imgs/paraman1/r/Orobanchaceae_Orobanche_dhofarensis_87286.html, Nov 2022
A2040	SANTALALES	BALANOPHORACEAE	Balanophora	Balanophora involucrata	Balanophora involucrata¬†Hook.f. & Thomson	Root Holoparasite	Berberis sp.	Berberis sp.	Berberis	Berberidaceae	Ranunculales	shrub	Unknown	NA	Uncited reference in monograph, likely from herbarium specimen	Medium	Hansen, 1972
A2041	LAMIALES	OROBANCHACEAE	Orobanche	Orobanche lucorum	Orobanche lucorum¬†A.Braun ex F.W.Schultz	Root Holoparasite	Berberis sp.	Berberis sp.	Berberis	Berberidaceae	Ranunculales	shrub	Cultivated	NA	Uncited report in flora	Medium	R√§tzel & Zimmerman, 1999
A2042	LAMIALES	OROBANCHACEAE	Phelipanche	Phelipanche caesia	Phelipanche caesia (Rchb.) Soj√°k	Root Holoparasite	Berberis sp.	Berberis sp.	Berberis	Berberidaceae	Ranunculales	shrub	China	China	Uncited report in flora	Medium	Zhiyun & Tzvelev, 1998
A2043	LAMIALES	OROBANCHACEAE	Orobanche	Orobanche lucorum	Orobanche lucorum¬†A.Braun ex F.W.Schultz	Root Holoparasite	Berberis vulgaris	Berberis vulgaris L.	Berberis	Berberidaceae	Ranunculales	shrub	Unknown	NA	Multiple reports cited by online flora	High	Annotated Checklist of Host Plants of Orobanchaceae, accessed Nov 2022
A2044	LAMIALES	OROBANCHACEAE	Orobanche	Orobanche lucorum	Orobanche lucorum¬†A.Braun ex F.W.Schultz	Root Holoparasite	Berberis vulgaris	Berberis vulgaris L.	Berberis	Berberidaceae	Ranunculales	shrub	Unknown	NA	Uncited report in flora	Medium	Koch, 1833
A2045	LAMIALES	OROBANCHACEAE	Orobanche	Orobanche lucorum	Orobanche lucorum¬†A.Braun ex F.W.Schultz	Root Holoparasite	Berberis vulgaris	Berberis vulgaris L.	Berberis	Berberidaceae	Ranunculales	shrub	Unknown	NA	Uncited report in flora	Medium	Beck, 1890
A2046	LAMIALES	OROBANCHACEAE	Orobanche	Orobanche lucorum	Orobanche lucorum¬†A.Braun ex F.W.Schultz	Root Holoparasite	Berberis vulgaris	Berberis vulgaris L.	Berberis	Berberidaceae	Ranunculales	shrub	Unknown	NA	Uncited report in flora	Medium	Pusch, 2009
A2047	LAMIALES	OROBANCHACEAE	Boschniakia	Boschniakia rossica	Boschniakia rossica (Cham. & Schltdl.) B.Fedtsch.	Root Holoparasite	Alnus alnobetula	Alnus alnobetula subsp. crispa (Aiton) Raus	Alnus	Betulaceae	Fagales	shrub	Alaska	Subarctic America	Herbarium specimen label note, host not present	Medium	Culwell 6646 [HXC]
A2048	LAMIALES	OROBANCHACEAE	Boschniakia	Boschniakia rossica	Boschniakia rossica (Cham. & Schltdl.) B.Fedtsch.	Root Holoparasite	Alnus alnobetula	Alnus alnobetula subsp. crispa (Aiton) Raus	Alnus	Betulaceae	Fagales	shrub	Alaska	Subarctic America	Uncited report in flora	Medium	Porslid, 1974
A2049	LAMIALES	OROBANCHACEAE	Boschniakia	Boschniakia rossica	Boschniakia rossica (Cham. & Schltdl.) B.Fedtsch.	Root Holoparasite	Alnus alnobetula	Alnus alnobetula subsp. crispa (Aiton) Raus	Alnus	Betulaceae	Fagales	shrub	Alberta	Western Canada	Uncited report in flora	Medium	Lee 1980
A2050	LAMIALES	OROBANCHACEAE	Boschniakia	Boschniakia rossica	Boschniakia rossica (Cham. & Schltdl.) B.Fedtsch.	Root Holoparasite	Alnus alnobetula	Alnus alnobetula subsp. crispa (Aiton) Raus	Alnus	Betulaceae	Fagales	shrub	Canada	Eastern Canada	Herbarium specimen label note, host not present	Medium	Cody 8887 [P]
A2051	LAMIALES	OROBANCHACEAE	Boschniakia	Boschniakia rossica	Boschniakia rossica (Cham. & Schltdl.) B.Fedtsch.	Root Holoparasite	Alnus alnobetula	Alnus alnobetula subsp. fruticosa (Rupr.) Raus	Alnus	Betulaceae	Fagales	shrub	Russia	Siberia	Herbarium specimen label note, host not present	Medium	–ù–∞–∑–∞—Ä–æ–≤ 14142 [MW]
A2052	LAMIALES	OROBANCHACEAE	Boschniakia	Boschniakia rossica	Boschniakia rossica (Cham. & Schltdl.) B.Fedtsch.	Root Holoparasite	Alnus alnobetula	Alnus alnobetula subsp. fruticosa (Rupr.) Raus	Alnus	Betulaceae	Fagales	shrub	Russia	Siberia	Uncited report in flora	Medium	Hulten, 1930
A2053	LAMIALES	OROBANCHACEAE	Boschniakia	Boschniakia rossica	Boschniakia rossica (Cham. & Schltdl.) B.Fedtsch.	Root Holoparasite	Alnus alnobetula	Alnus alnobetula subsp. fruticosa (Rupr.) Raus	Alnus	Betulaceae	Fagales	shrub	Russia	Siberia	Uncited report in flora	Medium	Novopokrovskij & Tzvelev, 1958
A2054	LAMIALES	OROBANCHACEAE	Boschniakia	Boschniakia rossica	Boschniakia rossica (Cham. & Schltdl.) B.Fedtsch.	Root Holoparasite	Alnus alnobetula	Alnus alnobetula subsp. fruticosa (Rupr.) Raus	Alnus	Betulaceae	Fagales	shrub	Unknown	NA	Uncited report in flora	Medium	Beck, 1930
A2055	LAMIALES	OROBANCHACEAE	Boschniakia	Boschniakia rossica	Boschniakia rossica (Cham. & Schltdl.) B.Fedtsch.	Root Holoparasite	Alnus alnobetula	Alnus alnobetula subsp. sinuata (Regel) Raus	Alnus	Betulaceae	Fagales	shrub	Alaska	Subarctic America	Uncited report in flora	Medium	Anderson, 1918
A2056	SANTALALES	BALANOPHORACEAE	Balanophora	Balanophora laxiflora	Balanophora laxiflora¬†Hemsl.	Root Holoparasite	Alnus formosana	Alnus formosana (Burkill) Makino	Alnus	Betulaceae	Fagales	shrub	Unknown	NA	Uncited reference in monograph, likely from herbarium specimen	Medium	Hansen, 1972
A2057	LAMIALES	OROBANCHACEAE	Lathraea	Lathraea clandestina	Lathraea clandestina L.	Root Holoparasite	Alnus glutinosa	Alnus glutinosa (L.) Gaertn.	Alnus	Betulaceae	Fagales	tree	Europe	Southwestern Europe	Report in study that confirmed host contact	Medium	Chemin, 1920
A2058	LAMIALES	OROBANCHACEAE	Boschniakia	Boschniakia rossica	Boschniakia rossica (Cham. & Schltdl.) B.Fedtsch.	Root Holoparasite	Alnus hirsuta	Alnus hirsuta (Spach) Rupr.	Alnus	Betulaceae	Fagales	tree	China	China	Herbarium specimen label note, host not present	Medium	‰∏≠Âæ∑Èòü 8818 [PE]
A2059	LAMIALES	OROBANCHACEAE	Boschniakia	Boschniakia rossica	Boschniakia rossica (Cham. & Schltdl.) B.Fedtsch.	Root Holoparasite	Alnus hirsuta	Alnus hirsuta (Spach) Rupr.	Alnus	Betulaceae	Fagales	tree	China	China	Uncited report in flora	Medium	Zhang & Ma, 2003
A2060	LAMIALES	OROBANCHACEAE	Boschniakia	Boschniakia rossica	Boschniakia rossica (Cham. & Schltdl.) B.Fedtsch.	Root Holoparasite	Alnus hirsuta	Alnus hirsuta (Spach) Rupr.	Alnus	Betulaceae	Fagales	tree	Russia	Russian Far East	Herbarium specimen label note, host not present	Medium	Legler 835 [WTU]
A2061	LAMIALES	OROBANCHACEAE	Boschniakia	Boschniakia rossica	Boschniakia rossica (Cham. & Schltdl.) B.Fedtsch.	Root Holoparasite	Alnus hirsuta	Alnus hirsuta (Spach) Rupr.	Alnus	Betulaceae	Fagales	tree	Russia	Russian Far East	Uncited report in flora	Medium	Ledebour, 1849
A2062	LAMIALES	OROBANCHACEAE	Boschniakia	Boschniakia rossica	Boschniakia rossica (Cham. & Schltdl.) B.Fedtsch.	Root Holoparasite	Alnus hirsuta	Alnus hirsuta (Spach) Rupr.	Alnus	Betulaceae	Fagales	tree	Unknown	NA	Uncited report in flora	Medium	Beck, 1930
A2063	LAMIALES	OROBANCHACEAE	Boschniakia	Boschniakia rossica	Boschniakia rossica (Cham. & Schltdl.) B.Fedtsch.	Root Holoparasite	Alnus incana	Alnus incana (L.) Moench	Alnus	Betulaceae	Fagales	tree	Canada	Eastern Canada	Herbarium specimen label note, host not present	Medium	CAN10081320 [CAN]
A2064	LAMIALES	OROBANCHACEAE	Boschniakia	Boschniakia rossica	Boschniakia rossica (Cham. & Schltdl.) B.Fedtsch.	Root Holoparasite	Alnus japonica	Alnus japonica (Thunb.) Steud.	Alnus	Betulaceae	Fagales	tree	China	China	Uncited report in flora	Medium	Zhang et al., 2016
A2065	LAMIALES	OROBANCHACEAE	Boschniakia	Boschniakia rossica	Boschniakia rossica (Cham. & Schltdl.) B.Fedtsch.	Root Holoparasite	Alnus mandschurica	Alnus mandschurica (Callier) Hand.-Mazz.	Alnus	Betulaceae	Fagales	tree	China	China	Herbarium specimen label note, host not present	Medium	ÈáéÁî∞ÂÖâËóè,Âº†ÁéâËâØ,ÁéãÈÅÇÁ∫≤ 439 [PE]
A2066	LAMIALES	OROBANCHACEAE	Boschniakia	Boschniakia rossica	Boschniakia rossica (Cham. & Schltdl.) B.Fedtsch.	Root Holoparasite	Alnus mandschurica	Alnus mandschurica (Callier) Hand.-Mazz.	Alnus	Betulaceae	Fagales	tree	Korea	Eastern Asia	Uncited report in flora	Medium	Nakai, 1932
A2067	LAMIALES	OROBANCHACEAE	Boschniakia	Boschniakia rossica	Boschniakia rossica (Cham. & Schltdl.) B.Fedtsch.	Root Holoparasite	Alnus maximowiczii	Alnus maximowiczii Callier	Alnus	Betulaceae	Fagales	tree	Japan	Eastern Asia	Report in study that confirmed host contact	High	Konishi et al., 1987
A2068	LAMIALES	OROBANCHACEAE	Boschniakia	Boschniakia rossica	Boschniakia rossica (Cham. & Schltdl.) B.Fedtsch.	Root Holoparasite	Alnus maximowiczii	Alnus maximowiczii Callier	Alnus	Betulaceae	Fagales	tree	Japan	Eastern Asia	Uncited report in flora	Medium	Ohwi, 1965
A2069	LAMIALES	OROBANCHACEAE	Boschniakia	Boschniakia rossica	Boschniakia rossica (Cham. & Schltdl.) B.Fedtsch.	Root Holoparasite	Alnus sp.	Alnus sp.	Alnus	Betulaceae	Fagales	tree	China	China	Uncited report in flora	Medium	Zhiyun & Tzvelev, 1998
A2070	LAMIALES	OROBANCHACEAE	Lathraea	Lathraea clandestina	Lathraea clandestina L.	Root Holoparasite	Alnus sp.	Alnus sp.	Alnus	Betulaceae	Fagales	tree	Britain	Northern Europe	Uncited report in flora	Medium	Thorogood & Rumsey, 2021
A2071	LAMIALES	OROBANCHACEAE	Lathraea	Lathraea squamaria	Lathraea squamaria L.	Root Holoparasite	Alnus sp.	Alnus sp.	Alnus	Betulaceae	Fagales	tree	Britain	Northern Europe	Uncited report in flora	Medium	Thorogood & Rumsey, 2021
A2072	LAMIALES	OROBANCHACEAE	Lathraea	Lathraea clandestina	Lathraea clandestina L.	Root Holoparasite	Betula pubescens	Betula pubescens Ehrh.	Betula	Betulaceae	Fagales	tree	Europe	Southwestern Europe	Report in study that confirmed host contact	Medium	Chemin, 1920
A2073	LAMIALES	OROBANCHACEAE	Lathraea	Lathraea clandestina	Lathraea clandestina L.	Root Holoparasite	Carpinus betulus	Carpinus betulus L.	Carpinus	Betulaceae	Fagales	tree	Europe	Southwestern Europe	Report in study that confirmed host contact	Medium	de Rochebrune, 1862
A2074	LAMIALES	OROBANCHACEAE	Orobanche	Orobanche laxissima	Orobanche laxissima¬†Uhlich & R√§tzel	Root Holoparasite	Carpinus betulus	Carpinus betulus L.	Carpinus	Betulaceae	Fagales	tree	Georgia	Caucasus	Uncited report in flora	Medium	Schneeweiss et al., 2004
A2075	LAMIALES	OROBANCHACEAE	Orobanche	Orobanche laxissima	Orobanche laxissima¬†Uhlich & R√§tzel	Root Holoparasite	Carpinus betulus	Carpinus betulus L.	Carpinus	Betulaceae	Fagales	tree	Georgia	Caucasus	Uncited report in flora	Medium	Piwowarczyk et al., 2019
A2076	LAMIALES	OROBANCHACEAE	Orobanche	Orobanche laxissima	Orobanche laxissima¬†Uhlich & R√§tzel	Root Holoparasite	Carpinus betulus	Carpinus betulus L.	Carpinus	Betulaceae	Fagales	tree	Russia	Eastern Europe	Uncited report in flora	Medium	R√§tzel & Uhlich, 2004
A2077	LAMIALES	OROBANCHACEAE	Orobanche	Orobanche laxissima	Orobanche laxissima¬†Uhlich & R√§tzel	Root Holoparasite	Carpinus orientalis	Carpinus orientalis Mill.	Carpinus	Betulaceae	Fagales	tree	Russia	Eastern Europe	Herbarium specimen label note, host not present	Medium	MW1008938 [MW]
A2078	LAMIALES	OROBANCHACEAE	Orobanche	Orobanche laxissima	Orobanche laxissima¬†Uhlich & R√§tzel	Root Holoparasite	Carpinus orientalis	Carpinus orientalis Mill.	Carpinus	Betulaceae	Fagales	tree	Russia	Eastern Europe	Uncited report in flora	Medium	R√§tzel & Uhlich, 2004
A2079	LAMIALES	OROBANCHACEAE	Lathraea	Lathraea clandestina	Lathraea clandestina L.	Root Holoparasite	Carpinus sp.	Carpinus sp.	Carpinus	Betulaceae	Fagales	tree	Britain	Northern Europe	Uncited report in flora	Medium	Thorogood & Rumsey, 2021
A2080	LAMIALES	OROBANCHACEAE	Orobanche	Orobanche laxissima	Orobanche laxissima¬†Uhlich & R√§tzel	Root Holoparasite	Carpinus sp.	Carpinus sp.	Carpinus	Betulaceae	Fagales	tree	Azerbaijan	Caucasus	Uncited report in flora	Medium	Piwowarczyk & Tatanov, 2013
A2081	SANTALALES	BALANOPHORACEAE	Balanophora	Balanophora japonica	Balanophora japonica¬†Makino	Root Holoparasite	Carpinus tschonoskii	Carpinus tschonoskii Maxim.	Carpinus	Betulaceae	Fagales	tree	Unknown	NA	Uncited reference in monograph, likely from herbarium specimen	Medium	Hansen, 1972
A2082	LAMIALES	OROBANCHACEAE	Lathraea	Lathraea clandestina	Lathraea clandestina L.	Root Holoparasite	Corylus avellana	Corylus avellana L.	Corylus	Betulaceae	Fagales	tree	Europe	Southwestern Europe	Report in study that confirmed host contact	Medium	Chemin, 1920
A2083	LAMIALES	OROBANCHACEAE	Lathraea	Lathraea rhodopea	Lathraea rhodopea Dingler	Root Holoparasite	Corylus avellana	Corylus avellana L.	Corylus	Betulaceae	Fagales	tree	Rhodopes	Southeastern Europe	Report in study that confirmed host contact	High	Thorogood, 2020
A2084	LAMIALES	OROBANCHACEAE	Lathraea	Lathraea clandestina	Lathraea clandestina L.	Root Holoparasite	Corylus sp.	Corylus sp.	Corylus	Betulaceae	Fagales	tree	Britain	Northern Europe	Uncited report in flora	Medium	Thorogood & Rumsey, 2021
A2085	LAMIALES	OROBANCHACEAE	Lathraea	Lathraea squamaria	Lathraea squamaria L.	Root Holoparasite	Corylus sp.	Corylus sp.	Corylus	Betulaceae	Fagales	tree	Britain	Northern Europe	Uncited report in flora	Medium	Online Atlas of British Flora, https://plantatlas.brc.ac.uk/plant/lathraea-squamaria, Nov 2022
A2086	LAMIALES	OROBANCHACEAE	Lathraea	Lathraea squamaria	Lathraea squamaria L.	Root Holoparasite	Corylus sp.	Corylus sp.	Corylus	Betulaceae	Fagales	tree	Britain	Northern Europe	Uncited report in flora	Medium	Thorogood & Rumsey, 2021
A2087	LAMIALES	OROBANCHACEAE	Orobanche	Orobanche laxissima	Orobanche laxissima¬†Uhlich & R√§tzel	Root Holoparasite	Corylus sp.	Corylus sp.	Corylus	Betulaceae	Fagales	tree	Russia	Eastern Europe	Online report, host contact not confirmed	Medium	Plantarium, https://www.plantarium.ru/page/image/id/553692.html, Nov 2022
A2088	LAMIALES	OROBANCHACEAE	Lathraea	Lathraea squamaria	Lathraea squamaria L.	Root Holoparasite	Fagus sp.	Fagus sp.	Fagus	Betulaceae	Fagales	tree	Britain	Northern Europe	Uncited report in flora	Medium	Thorogood & Rumsey, 2021
A2089	LAMIALES	OROBANCHACEAE	Lathraea	Lathraea clandestina	Lathraea clandestina L.	Root Holoparasite	Juglans sp.	Juglans sp.	Juglans	Betulaceae	Fagales	tree	Britain	Northern Europe	Uncited report in flora	Medium	Thorogood & Rumsey, 2021
A2090	LAMIALES	OROBANCHACEAE	Lathraea	Lathraea squamaria	Lathraea squamaria L.	Root Holoparasite	Juglans sp.	Juglans sp.	Juglans	Betulaceae	Fagales	tree	Britain	Northern Europe	Uncited report in flora	Medium	Thorogood & Rumsey, 2021
A2091	LAMIALES	OROBANCHACEAE	Lathraea	Lathraea clandestina	Lathraea clandestina L.	Root Holoparasite	Ostrya carpinifolia	Ostrya carpinifolia Scop.	Ostrya	Betulaceae	Fagales	tree	Europe	Southwestern Europe	Report in study that confirmed host contact	High	Pichi-Sermolli, 1940
A2092	PIPERALES	HYDNORACEAE	Hydnora	Hydnora abyssinica	Hydnora abyssinica A.Braun	Root Holoparasite	Kigelia africana	Kigelia africana (Lam.) Benth.	Kigelia	Bignoniaceae	Lamiales	tree	Somalia: Central Region	Northeast Tropical Africa	Uncited report in flora	Low	Chiovenda, 1917
A2093	SANTALALES	BALANOPHORACEAE	Scybalium	Scybalium fungiforme	Scybalium fungiforme¬†Schott & Endl.	Root Holoparasite	Bignonia campanulata	Bignonia campanulata Cham.	Bignonia	Bignoniaceae	Lamiales	liana	Brazil	Brazil	Report in study that confirmed host contact	High	de Campos et al., 2019
A2094	SANTALALES	BALANOPHORACEAE	Ombrophytum	Ombrophytum violaceum	Ombrophytum violaceum¬†B.Hansen	Root Holoparasite	Bignoniaceae sp.	Bignoniaceae sp.	Bignoniaceae	Bignoniaceae	Lamiales	unknown	Unknown	NA	Uncited reference in monograph, likely from herbarium specimen	Medium	Hansen, 1980
A2095	SANTALALES	BALANOPHORACEAE	Scybalium	Scybalium fungiforme	Scybalium fungiforme¬†Schott & Endl.	Root Holoparasite	Fridericia samydoides	Fridericia samydoides (Cham.) L.G.Lohmann	Fridericia	Bignoniaceae	Lamiales	liana	Brazil	Brazil	Report in study that confirmed host contact	High	de Campos et al., 2019
A2096	MALVALES	CYTINACEAE	Bdallophytum	Bdallophytum americanum	Bdallophytum americanum (R.Br.) Eichler ex Solms	Endoparasite	Cochlospermum sp.	Cochlospermum sp.	Cochlospermum	Bixaceae	Malvales	tree	Mexico	Mexico	Uncited report in flora	Medium	Gomez, 1983
A2097	LAMIALES	OROBANCHACEAE	Phelipanche	Phelipanche nana	Phelipanche nana ([F.W. de No√´ ex.] Rchb. fil.) Soj√°k	Root Holoparasite	Cerinthe major	Cerinthe major L.	Cerinthe	Boraginaceae	Boraginales	annual herb	Unknown	NA	Uncited report in flora	Medium	Beck, 1930
A2098	BORAGINALES	BORAGINACEAE	Pholisma	Pholisma sonorae	Pholisma sonorae (Torr.) Yatsk.	Root Holoparasite	Coldenia sp.	Coldenia sp.	Coldenia	Boraginaceae	Boraginales	annual herb	California	Southwestern U.S.A.	Herbarium specimen label note, host not present	Medium	Carlquist & Wallace 4365 [MO]
A2099	SANTALALES	BALANOPHORACEAE	Ombrophytum	Ombrophytum villamariensis	Ombrophytum villamariensis¬†S.Guzm.-Guzm.	Root Holoparasite	Cordia killipiana	Cordia killipiana J.S.Mill.	Cordia	Boraginaceae	Boraginales	tree	Colombia	Western South America	Report in protologue as observation	Medium	Guzm√°n-Guzm√°n, 2019
A2100	LAMIALES	OROBANCHACEAE	Phelipanche	Phelipanche reuteriana	Phelipanche reuteriana (Rchb. fil.) Carl√≥n, G. G√≥mez, M. La√≠nz, Moreno Mor., √ì. S√°nchez & Schneew.	Root Holoparasite	Cynoglossum sp.	Cynoglossum sp.	Cynoglossum	Boraginaceae	Boraginales	perennial herb	Ethiopia	Northeast Tropical Africa	Herbarium specimen label note, with host present	High	P02970733 [P]
A2101	BORAGINALES	BORAGINACEAE	Pholisma	Pholisma arenarium	Pholisma arenarium Nutt.	Root Holoparasite	Eriodictyon angustifolium	Eriodictyon angustifolium Nutt.	Eriodictyon	Boraginaceae	Boraginales	shrub	Americas	Mexico	Uncited report in flora	Medium	Yatskievych & Mason, 1986
A2102	LAMIALES	OROBANCHACEAE	Aphyllon	Aphyllon franciscanum	Aphyllon franciscanum (Achey) A.C.Schneid	Root Holoparasite	Eriodictyon angustifolium	Eriodictyon angustifolium Nutt.	Eriodictyon	Boraginaceae	Boraginales	shrub	North America	Southwestern U.S.A.	Herbarium specimen label note, host not present	Medium	Yatskievych 82-196 [ARIZ, SD]
A2103	BORAGINALES	BORAGINACEAE	Pholisma	Pholisma arenarium	Pholisma arenarium Nutt.	Root Holoparasite	Eriodictyon crassifolium	Eriodictyon crassifolium Benth.	Eriodictyon	Boraginaceae	Boraginales	shrub	Americas	Mexico	Uncited report in flora	Medium	Yatskievych & Mason, 1986
A2104	BORAGINALES	BORAGINACEAE	Pholisma	Pholisma arenarium	Pholisma arenarium Nutt.	Root Holoparasite	Eriodictyon crassifolium	Eriodictyon crassifolium Benth.	Eriodictyon	Boraginaceae	Boraginales	shrub	California	Southwestern U.S.A.	Herbarium specimen label note, host not present	Medium	Yatskievych et al. 11-13 [MO]
A2105	BORAGINALES	BORAGINACEAE	Pholisma	Pholisma arenarium	Pholisma arenarium Nutt.	Root Holoparasite	Eriodictyon sp.	Eriodictyon sp.	Eriodictyon	Boraginaceae	Boraginales	shrub	Central America	Central America	Uncited report in flora	Medium	Baldwin et al., 2012
A2106	LAMIALES	OROBANCHACEAE	Aphyllon	Aphyllon franciscanum	Aphyllon franciscanum (Achey) A.C.Schneid	Root Holoparasite	Eriodictyon sp.	Eriodictyon sp.	Eriodictyon	Boraginaceae	Boraginales	shrub	North America	Southwestern U.S.A.	Herbarium specimen label note, host not present	Medium	Ewan 8802 [WTU]
A2107	LAMIALES	OROBANCHACEAE	Aphyllon	Aphyllon parishii	Aphyllon parishii (Jeps.) A.C. Schneid.	Root Holoparasite	Eriodictyon sp.	Eriodictyon sp.	Eriodictyon	Boraginaceae	Boraginales	shrub	USA	Southwestern U.S.A.	Herbarium specimen label note, host not present	Medium	Johnston 1762 [UC]
A2108	BORAGINALES	BORAGINACEAE	Pholisma	Pholisma arenarium	Pholisma arenarium Nutt.	Root Holoparasite	Eriodictyon tomentosum	Eriodictyon tomentosum Benth.	Eriodictyon	Boraginaceae	Boraginales	shrub	California	Southwestern U.S.A.	Herbarium specimen label note, host not present	Medium	Gray s.n. [K]
A2109	LAMIALES	OROBANCHACEAE	Aphyllon	Aphyllon validum	Aphyllon validum (Jeps.) A.C. Schneid	Root Holoparasite	Eriodictyon trichocalyx	Eriodictyon trichocalyx A.Heller	Eriodictyon	Boraginaceae	Boraginales	shrub	USA	Southwestern U.S.A.	Herbarium specimen label note, host not present	Medium	Armstrong s.n. [?] in Heckard & Collins, 1982
A2110	LAMIALES	OROBANCHACEAE	Orobanche	Orobanche turcica	Orobanche turcica¬†G.Zare & D√∂nmez	Root Holoparasite	Onosma sp.	Onosma sp.	Onosma	Boraginaceae	Boraginales	perennial herb	Turkey	Western Asia	Report in protologue ("probable")	Medium	Zare & D√∂nmez, 2014
A2111	LAMIALES	OROBANCHACEAE	Aphyllon	Aphyllon franciscanum	Aphyllon franciscanum (Achey) A.C.Schneid	Root Holoparasite	Phacelia sp.	Phacelia sp.	Phacelia	Boraginaceae	Boraginales	perennial herb	North America	Northwestern U.S.A.	Herbarium specimen label note, host not present	Medium	Jones B-36. [SRP]
A2112	LAMIALES	OROBANCHACEAE	Orobanche	Orobanche solenanthi	Orobanche solenanthi¬†Novopokr. & Pissjauk.	Root Holoparasite	Solenanthus sp.	Solenanthus sp.	Solenanthus	Boraginaceae	Boraginales	perennial herb	Kazakhstan	Middle Asia	Report in protologue	High	Novopokrovskij & Tzvelev, 1958
A2113	BORAGINALES	BORAGINACEAE	Pholisma	Pholisma sonorae	Pholisma sonorae (Torr.) Yatsk.	Root Holoparasite	Tiquilia palmeri	Tiquilia palmeri (A.Gray) A.T.Richardson	Tiquilia	Boraginaceae	Boraginales	perennial herb	California	Southwestern U.S.A.	Report in study that confirmed host contact	High	Thackeray & Gilman, 1931 (as Coldenia palmeri)
A2114	BORAGINALES	BORAGINACEAE	Pholisma	Pholisma sonorae	Pholisma sonorae (Torr.) Yatsk.	Root Holoparasite	Tiquilia palmeri	Tiquilia palmeri (A.Gray) A.T.Richardson (infrequent host)	Tiquilia	Boraginaceae	Boraginales	perennial herb	California	Southwestern U.S.A.	Herbarium specimen label note, with host present	High	Yatskievych & Preston-Mafham 81-149 [K]
A2115	BORAGINALES	BORAGINACEAE	Pholisma	Pholisma sonorae	Pholisma sonorae (Torr.) Yatsk.	Root Holoparasite	Tiquilia plicata	Tiquilia plicata (Torr.) A.T.Richardson	Tiquilia	Boraginaceae	Boraginales	subshrub	California	Southwestern U.S.A.	Report in study that confirmed host contact	High	Thackeray & Gilman, 1931 (as Coldenia plicata)
A2116	BORAGINALES	BORAGINACEAE	Pholisma	Pholisma sonorae	Pholisma sonorae (Torr.) Yatsk.	Root Holoparasite	Tiquilia plicata	Tiquilia plicata (Torr.) A.T.Richardson	Tiquilia	Boraginaceae	Boraginales	subshrub	California	Southwestern U.S.A.	Herbarium specimen label note, host not present	Medium	Yatskievych & Cicero 80-129 [MO]
A2117	BORAGINALES	BORAGINACEAE	Pholisma	Pholisma sonorae	Pholisma sonorae (Torr.) Yatsk.	Root Holoparasite	Tiquilia sp.	Tiquilia sp.	Tiquilia	Boraginaceae	Boraginales	subshrub	California	Southwestern U.S.A.	Uncited report in flora	Medium	Baldwin et al., 2012
A2118	SANTALALES	BALANOPHORACEAE	Ombrophytum	Ombrophytum villamariensis	Ombrophytum villamariensis¬†S.Guzm.-Guzm.	Root Holoparasite	Varronia curassavica	Varronia curassavica Jacq.	Varronia	Boraginaceae	Boraginales	shrub	Colombia	Western South America	Report in protologue as observation	Medium	Guzm√°n-Guzm√°n, 2019 (as Cordia resinosa)
A2119	LAMIALES	OROBANCHACEAE	Phelipanche	Phelipanche gussoneana	Phelipanche gussoneana (Lojac.) Domina, Raab-Straube & Uhlich	Root Holoparasite	Arabis alpina	Arabis alpina subsp. caucasica (Willd.) Briq.	Arabis	Brassicaceae	Brassicales	perennial herb	Italy	Southeastern Europe	Herbarium specimen label note, host not present	Medium	Domina s.n. [PAL] in Raab-Straube & Raus, 2018
A2120	LAMIALES	OROBANCHACEAE	Phelipanche	Phelipanche nana	Phelipanche nana ([F.W. de No√´ ex.] Rchb. fil.) Soj√°k	Root Holoparasite	Arabis verna	Arabis verna (L.) W.T.Aiton	Arabis	Brassicaceae	Brassicales	annual herb	Unknown	NA	Uncited report in flora	Medium	Beck, 1930
A2121	LAMIALES	OROBANCHACEAE	Phelipanche	Phelipanche ramosa	Phelipanche ramosa (L.) Pomel	Root Holoparasite	Armoracia sp.	Armoracia sp.	Armoracia	Brassicaceae	Brassicales	perennial herb	Unknown	NA	Uncited report in flora	Medium	Piwowarczyk, 2012
A2122	LAMIALES	OROBANCHACEAE	Phelipanche	Phelipanche nowackiana	Phelipanche nowackiana (Markgr.) Soj√°k	Root Holoparasite	Bornmuellera baldaccii	Bornmuellera baldaccii (Degen) Heywood	Bornmuellera	Brassicaceae	Brassicales	subshrub	Greece	Southeastern Europe	Uncited report in flora	Medium	Hartvig, 1991
A2123	LAMIALES	OROBANCHACEAE	Phelipanche	Phelipanche nowackiana	Phelipanche nowackiana (Markgr.) Soj√°k	Root Holoparasite	Bornmuellera tymphaea	Bornmuellera tymphaea (Hausskn.) Hausskn.	Bornmuellera	Brassicaceae	Brassicales	subshrub	Greece	Southeastern Europe	Online report, host contact not confirmed	Medium	Flickr, Holger Ulrich, https://www.flickr.com/photos/35132973@N06/3257709611/in/set-72157613406128213/, Nov 2022
A2124	LAMIALES	OROBANCHACEAE	Phelipanche	Phelipanche nowackiana	Phelipanche nowackiana (Markgr.) Soj√°k	Root Holoparasite	Bornmuellera tymphaea	Bornmuellera tymphaea (Hausskn.) Hausskn.	Bornmuellera	Brassicaceae	Brassicales	subshrub	Greece	Southeastern Europe	Uncited report in flora	Medium	Hartvig, 1991
A2125	LAMIALES	OROBANCHACEAE	Phelipanche	Phelipanche brassicae	Phelipanche brassicae (Novopokr.) Soj√°k	Root Holoparasite	Brassica napus	Brassica napus L.	Brassica	Brassicaceae	Brassicales	biennial herb	Central Asia	Middle Asia	Uncited report in flora	Medium	Novopokrovskij & Tzvelev, 1958
A2126	LAMIALES	OROBANCHACEAE	Phelipanche	Phelipanche ramosa	Phelipanche ramosa (L.) Pomel	Root Holoparasite	Brassica napus	Brassica napus L.	Brassica	Brassicaceae	Brassicales	biennial herb	France	Southwestern Europe	Report in study that confirmed host contact	High	Gibot-Leclerc et al., 2013
A2127	LAMIALES	OROBANCHACEAE	Phelipanche	Phelipanche ramosa	Phelipanche ramosa (L.) Pomel	Root Holoparasite	Brassica napus	Brassica napus L.	Brassica	Brassicaceae	Brassicales	biennial herb	Unknown	NA	Multiple reports cited by online flora	High	Piwowarczyk, 2012
A2128	LAMIALES	OROBANCHACEAE	Phelipanche	Phelipanche brassicae	Phelipanche brassicae (Novopokr.) Soj√°k	Root Holoparasite	Brassica oleracea	Brassica oleracea L.	Brassica	Brassicaceae	Brassicales	biennial herb	Central Asia	Middle Asia	Uncited report in flora	Medium	Novopokrovskij & Tzvelev, 1958
A2129	LAMIALES	OROBANCHACEAE	Phelipanche	Phelipanche brassicae	Phelipanche brassicae (Novopokr.) Soj√°k	Root Holoparasite	Brassica oleracea	Brassica oleracea L.	Brassica	Brassicaceae	Brassicales	biennial herb	Russia	Eastern Europe	Online report, host contact not confirmed	Medium	Plantarium, https://www.plantarium.ru/page/image/id/96611.html, Nov 2022
A2130	LAMIALES	OROBANCHACEAE	Phelipanche	Phelipanche aegyptiaca	Phelipanche aegyptiaca (Pers.) Pomel	Root Holoparasite	Brassica oleracea	Brassica oleracea L. var. botrytis L.	Brassica	Brassicaceae	Brassicales	biennial herb	Israel	Western Asia	Herbarium specimen label note, host not present	Medium	Musselman 10004 [MA]
A2131	LAMIALES	OROBANCHACEAE	Phelipanche	Phelipanche brassicae	Phelipanche brassicae (Novopokr.) Soj√°k	Root Holoparasite	Brassica oleracea	Brassica oleracea var. capitata L.	Brassica	Brassicaceae	Brassicales	biennial herb	China	China	Uncited report in flora	Medium	Zhiyun & Tzvelev, 1998
A2132	LAMIALES	OROBANCHACEAE	Phelipanche	Phelipanche aegyptiaca	Phelipanche aegyptiaca (Pers.) Pomel	Root Holoparasite	Brassica rapa	Brassica rapa L.	Brassica	Brassicaceae	Brassicales	biennial herb	Israel	Western Asia	Report in study that confirmed host contact	High	Aly et al., 2019
A2133	LAMIALES	OROBANCHACEAE	Phelipanche	Phelipanche aegyptiaca	Phelipanche aegyptiaca (Pers.) Pomel	Root Holoparasite	Brassica sp.	Brassica sp.	Brassica	Brassicaceae	Brassicales	biennial herb	Nepal	Indian Subcontinent	Herbarium specimen label note, host not present	Medium	Nicolson 2817 [L]
A2134	LAMIALES	OROBANCHACEAE	Phelipanche	Phelipanche ramosa	Phelipanche ramosa (L.) Pomel	Root Holoparasite	Brassica sp.	Brassica sp.	Brassica	Brassicaceae	Brassicales	biennial herb	Unknown	NA	Uncited report in flora	Medium	Piwowarczyk, 2012
A2135	LAMIALES	OROBANCHACEAE	Phelipanche	Phelipanche nana	Phelipanche nana ([F.W. de No√´ ex.] Rchb. fil.) Soj√°k	Root Holoparasite	Capsella bursa-pastoris	Capsella bursa-pastoris (L.) Medik.	Capsella	Brassicaceae	Brassicales	annual herb	Unknown	NA	Uncited report in flora	Medium	Beck, 1930
A2136	LAMIALES	OROBANCHACEAE	Orobanche	Orobanche sulphurea	Orobanche sulphurea¬†Gontsch.	Root Holoparasite	Crambe kotschyana	Crambe kotschyana Boiss.	Crambe	Brassicaceae	Brassicales	perennial herb	Russia	Eastern Europe	Report in protologue	High	Goncharov in Novopokrovskij & Tzvelev, 1958
A2137	LAMIALES	OROBANCHACEAE	Phelipanche	Phelipanche reuteriana	Phelipanche reuteriana (Rchb. fil.) Carl√≥n, G. G√≥mez, M. La√≠nz, Moreno Mor., √ì. S√°nchez & Schneew.	Root Holoparasite	Crambe sp.	Crambe sp.	Crambe	Brassicaceae	Brassicales	perennial herb	Tunisia	Northern Africa	Herbarium specimen label note, host not present	Medium	P04363440 [P]
A2138	LAMIALES	OROBANCHACEAE	Phelipanche	Phelipanche reuteriana	Phelipanche reuteriana (Rchb. fil.) Carl√≥n, G. G√≥mez, M. La√≠nz, Moreno Mor., √ì. S√°nchez & Schneew.	Root Holoparasite	Eremobium aegyptiacum	Eremobium aegyptiacum (Spreng.) Asch. ex Boiss.	Eremobium	Brassicaceae	Brassicales	perennial herb	Algeria	Northern Africa	Herbarium specimen label note, host not present	Medium	MPU059348 [MPU]
A2139	LAMIALES	OROBANCHACEAE	Phelipanche	Phelipanche daninii	Phelipanche daninii (Domina & Raimondo) Domina	Root Holoparasite	Erucaria pinnata	Erucaria pinnata (Viv.) T√§ckh. & Boulos	Erucaria	Brassicaceae	Brassicales	biennial herb	Jordan	Western Asia	Uncited report in flora	Medium	Flora of Israel, https://flora.org.il/en/plants/orodan/, Nov 2022
A2140	LAMIALES	OROBANCHACEAE	Phelipanche	Phelipanche georgii-reuteri	Phelipanche georgii-reuteri Carl√≥n, G. G√≥mez, M. La√≠nz, Moreno Mor., √ì. S√°nchez & Schneew.	Root Holoparasite	Hormathophylla spinosa	Hormathophylla spinosa (L.) P. K√ºpfer	Hormathophylla	Brassicaceae	Brassicales	subshrub	Spain	Southwestern Europe	Uncited report in flora	Medium	Annotated Checklist of Host Plants of Orobanchaceae, accessed Nov 2022
A2141	LAMIALES	OROBANCHACEAE	Phelipanche	Phelipanche georgii-reuteri	Phelipanche georgii-reuteri Carl√≥n, G. G√≥mez, M. La√≠nz, Moreno Mor., √ì. S√°nchez & Schneew.	Root Holoparasite	Lepidium cardamines	Lepidium cardamines L.	Lepidium	Brassicaceae	Brassicales	perennial herb	Spain	Southwestern Europe	Uncited report in flora	Medium	Annotated Checklist of Host Plants of Orobanchaceae, accessed Nov 2022
A2142	LAMIALES	OROBANCHACEAE	Phelipanche	Phelipanche nana	Phelipanche nana ([F.W. de No√´ ex.] Rchb. fil.) Soj√°k	Root Holoparasite	Lepidium latifolium	Lepidium latifolium L.	Lepidium	Brassicaceae	Brassicales	perennial herb	Unknown	NA	Uncited report in flora	Medium	Beck, 1930
A2143	LAMIALES	OROBANCHACEAE	Phelipanche	Phelipanche georgii-reuteri	Phelipanche georgii-reuteri Carl√≥n, G. G√≥mez, M. La√≠nz, Moreno Mor., √ì. S√°nchez & Schneew.	Root Holoparasite	Lepidium subulatum	Lepidium subulatum L.	Lepidium	Brassicaceae	Brassicales	shrub	Spain	Southwestern Europe	Report in protologue, host confirmed	High	Carl√≥n et al., 2005
A2144	LAMIALES	OROBANCHACEAE	Phelipanche	Phelipanche daninii	Phelipanche daninii (Domina & Raimondo) Domina	Root Holoparasite	Moricandia nitens	Moricandia nitens (Viv.) E.A.Durand & Barratte	Moricandia	Brassicaceae	Brassicales	subshrub	Israel	Western Asia	Report in flora, host contact confirmed	High	Flora of Israel, https://flora.org.il/en/plants/orodan/, Nov 2022
A2145	LAMIALES	OROBANCHACEAE	Phelipanche	Phelipanche reuteriana	Phelipanche reuteriana (Rchb. fil.) Carl√≥n, G. G√≥mez, M. La√≠nz, Moreno Mor., √ì. S√°nchez & Schneew.	Root Holoparasite	Moricandia suffruticosa	Moricandia suffruticosa (Desf.) Coss. & Durieu	Moricandia	Brassicaceae	Brassicales	subshrub	Morocco	Northern Africa	Herbarium specimen label note, host not present	Medium	MPU090205 [MPU]
A2146	LAMIALES	OROBANCHACEAE	Phelipanche	Phelipanche nowackiana	Phelipanche nowackiana (Markgr.) Soj√°k	Root Holoparasite	Odontarrhena chalcidica	Odontarrhena chalcidica (Janka) ≈†paniel, Al-Shehbaz, D.A.German & Marhold	Odontarrhena	Brassicaceae	Brassicales	subshrub	Albania	Southeastern Europe	Uncited report in flora	Medium	Mullaj et al., 2010
A2147	LAMIALES	OROBANCHACEAE	Phelipanche	Phelipanche chionistrae	Phelipanche chionistrae Ratzel, Hand, Christodoulou & Uhlich	Root Holoparasite	Odontarrhena cyprica	Odontarrhena cyprica (Ny√°r.) ≈†paniel, Al-Shehbaz, D.A.German & Marhold	Odontarrhena	Brassicaceae	Brassicales	subshrub	Cyprus	Western Asia	Report in protologue, host not confirmed	Medium	R√§tzel et al., 2021
A2148	LAMIALES	OROBANCHACEAE	Phelipanche	Phelipanche nowackiana	Phelipanche nowackiana (Markgr.) Soj√°k	Root Holoparasite	Odontarrhena heldreichii	Odontarrhena heldreichii (Hausskn.) ≈†paniel, Al-Shehbaz, D.A.German & Marhold	Odontarrhena	Brassicaceae	Brassicales	subshrub	Greece	Southeastern Europe	Uncited report in flora	Medium	Hartvig, 1991
A2149	LAMIALES	OROBANCHACEAE	Phelipanche	Phelipanche nowackiana	Phelipanche nowackiana (Markgr.) Soj√°k	Root Holoparasite	Odontarrhena heldreichii	Odontarrhena heldreichii (Hausskn.) ≈†paniel, Al-Shehbaz, D.A.German & Marhold	Odontarrhena	Brassicaceae	Brassicales	subshrub	Unknown	NA	Uncited report in flora	Medium	Carlon et al., 2005
A2150	LAMIALES	OROBANCHACEAE	Phelipanche	Phelipanche nowackiana	Phelipanche nowackiana (Markgr.) Soj√°k	Root Holoparasite	Odontarrhena lesbiaca	Odontarrhena lesbiaca Candargy	Odontarrhena	Brassicaceae	Brassicales	subshrub	Balkans	Southeastern Europe	Report in study that confirmed host contact	High	Foley, 2000
A2151	LAMIALES	OROBANCHACEAE	Phelipanche	Phelipanche nowackiana	Phelipanche nowackiana (Markgr.) Soj√°k	Root Holoparasite	Odontarrhena lesbiaca	Odontarrhena lesbiaca Candargy	Odontarrhena	Brassicaceae	Brassicales	subshrub	Europe	Middle Europe	Uncited report in flora	Medium	Dimitrakopoulos et al., 2019
A2152	LAMIALES	OROBANCHACEAE	Phelipanche	Phelipanche nowackiana	Phelipanche nowackiana (Markgr.) Soj√°k	Root Holoparasite	Odontarrhena muralis	Odontarrhena muralis (Waldst. & Kit.) Endl.	Odontarrhena	Brassicaceae	Brassicales	subshrub	Albania	Southeastern Europe	Uncited report in flora	Medium	Mullaj et al., 2010
A2153	LAMIALES	OROBANCHACEAE	Phelipanche	Phelipanche nowackiana	Phelipanche nowackiana (Markgr.) Soj√°k	Root Holoparasite	Odontarrhena muralis	Odontarrhena muralis (Waldst. & Kit.) Endl.	Odontarrhena	Brassicaceae	Brassicales	subshrub	Greece	Southeastern Europe	Uncited report in flora	Medium	Hartvig, 1991
A2154	LAMIALES	OROBANCHACEAE	Phelipanche	Phelipanche nowackiana	Phelipanche nowackiana (Markgr.) Soj√°k	Root Holoparasite	Odontarrhena smolikana	Odontarrhena smolikana (Ny√°r.) ≈†paniel, Al-Shehbaz, D.A.German & Marhold	Odontarrhena	Brassicaceae	Brassicales	subshrub	Greece	Southeastern Europe	Uncited report in flora	Medium	Hartvig, 1991
A2155	LAMIALES	OROBANCHACEAE	Phelipanche	Phelipanche chionistrae	Phelipanche chionistrae Ratzel, Hand, Christodoulou & Uhlich	Root Holoparasite	Odontarrhena troodi	Odontarrhena troodi (Boiss.) ≈†paniel, Al-Shehbaz, D.A.German & Marhold	Odontarrhena	Brassicaceae	Brassicales	subshrub	Cyprus	Western Asia	Report in protologue, host confirmed	High	R√§tzel et al., 2021
A2156	LAMIALES	OROBANCHACEAE	Phelipanche	Phelipanche ramosa	Phelipanche ramosa (L.) Pomel	Root Holoparasite	Rorippa sp.	Rorippa sp.	Rorippa	Brassicaceae	Brassicales	perennial herb	Unknown	NA	Uncited report in flora	Medium	Piwowarczyk, 2012
A2157	LAMIALES	OROBANCHACEAE	Phelipanche	Phelipanche daninii	Phelipanche daninii (Domina & Raimondo) Domina	Root Holoparasite	Schimpera arabica	Schimpera arabica Hochst. & Steud.	Schimpera	Brassicaceae	Brassicales	annual herb	Jordan	Western Asia	Uncited report in flora	Medium	Flora of Israel, https://flora.org.il/en/plants/orodan/, Nov 2022
A2158	LAMIALES	OROBANCHACEAE	Phelipanche	Phelipanche reuteriana	Phelipanche reuteriana (Rchb. fil.) Carl√≥n, G. G√≥mez, M. La√≠nz, Moreno Mor., √ì. S√°nchez & Schneew.	Root Holoparasite	Schouwia schimperi	Schouwia schimperi Jaub. & Spach.	Schouwia	Brassicaceae	Brassicales	annual herb	Algeria	Northern Africa	Herbarium specimen label note, host not present	Medium	P04363439 [P]
A2159	LAMIALES	OROBANCHACEAE	Phelipanche	Phelipanche reuteriana	Phelipanche reuteriana (Rchb. fil.) Carl√≥n, G. G√≥mez, M. La√≠nz, Moreno Mor., √ì. S√°nchez & Schneew.	Root Holoparasite	Schouwia schimperi	Schouwia schimperi Jaub. & Spach.	Schouwia	Brassicaceae	Brassicales	annual herb	Algeria	Northern Africa	Herbarium specimen label note, host not present	Medium	P04076068 [P]
A2160	LAMIALES	OROBANCHACEAE	Phelipanche	Phelipanche aegyptiaca	Phelipanche aegyptiaca (Pers.) Pomel	Root Holoparasite	Sinapis alba	Sinapis alba L.	Sinapis	Brassicaceae	Brassicales	annual herb	Cyprus	Western Asia	Herbarium specimen label note, host not present	Medium	Nikosia 283 [O]
A2161	LAMIALES	OROBANCHACEAE	Phelipanche	Phelipanche brassicae	Phelipanche brassicae (Novopokr.) Soj√°k	Root Holoparasite	Sinapis alba	Sinapis alba L.	Sinapis	Brassicaceae	Brassicales	annual herb	Central Asia	Middle Asia	Uncited report in flora	Medium	Novopokrovskij & Tzvelev, 1958
A2162	LAMIALES	OROBANCHACEAE	Phelipanche	Phelipanche brassicae	Phelipanche brassicae (Novopokr.) Soj√°k	Root Holoparasite	Solanum lycopersicum	Solanum lycopersicum L.	Solanum	Solanaceae	Solanales	perennial herb	Central Asia	Middle Asia	Uncited report in flora	Medium	Novopokrovskij & Tzvelev, 1958
A2163	LAMIALES	OROBANCHACEAE	Phelipanche	Phelipanche georgii-reuteri	Phelipanche georgii-reuteri Carl√≥n, G. G√≥mez, M. La√≠nz, Moreno Mor., √ì. S√°nchez & Schneew.	Root Holoparasite	Vella spinosa	Vella spinosa Boiss.	Vella	Brassicaceae	Brassicales	shrub	Spain	Southwestern Europe	Uncited report in flora	Medium	Annotated Checklist of Host Plants of Orobanchaceae, accessed Nov 2022
A2164	MALVALES	CYTINACEAE	Bdallophytum	Bdallophytum andrieuxii	Bdallophytum andrieuxii Eichler	Endoparasite	Bursera aloexylon	Bursera aloexylon (ex Schiede Schltdl.) Engl.	Bursera	Burseraceae	Sapindales	tree	Mexico	Mexico	Herbarium specimen label note, host not present	Medium	Castro & Villegas 1136 [HUMO] in Alvarado-C√°rdenas, 2009
A2165	MALVALES	CYTINACEAE	Bdallophytum	Bdallophytum andrieuxii	Bdallophytum andrieuxii Eichler	Endoparasite	Bursera aloexylon	Bursera aloexylon (ex Schiede Schltdl.) Engl.	Bursera	Burseraceae	Sapindales	tree	Mexico	Mexico	Herbarium specimen label note, host not present	Medium	Valenzuela 1 [HUMO] in Alvarado-C√°rdenas, 2009
A2166	MALVALES	CYTINACEAE	Bdallophytum	Bdallophytum andrieuxii	Bdallophytum andrieuxii Eichler	Endoparasite	Bursera bicolor	Bursera bicolor (Willd. Ex Schltdl.) Engl.	Bursera	Burseraceae	Sapindales	tree	Mexico	Mexico	Report in study that confirmed host contact	High	Rios-Carrasco & V√°zquez-Santana, 2020
A2167	MALVALES	CYTINACEAE	Bdallophytum	Bdallophytum oxylepis	Bdallophytum oxylepis (B.L.Rob.) Harms	Endoparasite	Bursera excelsa	Bursera excelsa (Kunth) Engl.	Bursera	Burseraceae	Sapindales	tree	Mexico	Mexico	Report in study that confirmed host contact	High	Rios-Carrasco & V√°zquez-Santana, 2020
A2168	MALVALES	CYTINACEAE	Bdallophytum	Bdallophytum americanum	Bdallophytum americanum (R.Br.) Eichler ex Solms	Endoparasite	Bursera fagaroides	Bursera fagaroides (Kunth) Engl.	Bursera	Burseraceae	Sapindales	tree	Mexico	Mexico	Report in study that confirmed host contact	High	Rios-Carrasco & V√°zquez-Santana, 2020
A2169	MALVALES	CYTINACEAE	Bdallophytum	Bdallophytum americanum	Bdallophytum americanum (R.Br.) Eichler ex Solms	Endoparasite	Bursera schlechtendalii	Bursera schlechtendalii Engl.	Bursera	Burseraceae	Sapindales	tree	Nicaragua	Central America	Herbarium specimen label note, with host present	High	Grayum & Espinoza 11371 [MO]
A2170	BORAGINALES	BORAGINACEAE	Lennoa	Lennoa madreporoides	Lennoa madreporoides Lex.	Root Holoparasite	Bursera simaruba	Bursera simaruba (L.) Sarg.	Bursera	Burseraceae	Sapindales	tree	Guatemala	Northern South America	Photograph specimen label note	Medium	Walker 3499 [MO]
A2171	MALVALES	CYTINACEAE	Bdallophytum	Bdallophytum americanum	Bdallophytum americanum (R.Br.) Eichler ex Solms	Endoparasite	Bursera simaruba	Bursera simaruba (L.) Sarg.	Bursera	Burseraceae	Sapindales	tree	Mexico	Mexico	Herbarium specimen label note, with host present	High	Specimens at [MEXU, XAL], cited in Garcia-Franco & Rico-Gray, 1996 (as Bdallophytum bambusarum)
A2172	MALVALES	CYTINACEAE	Bdallophytum	Bdallophytum americanum	Bdallophytum americanum (R.Br.) Eichler ex Solms	Endoparasite	Bursera simaruba	Bursera simaruba (L.) Sarg.	Bursera	Burseraceae	Sapindales	tree	Nicaragua	Central America	Herbarium specimen label note, with host present	High	Miller & Nee 1384 [MO]
A2173	MALVALES	CYTINACEAE	Bdallophytum	Bdallophytum americanum	Bdallophytum americanum (R.Br.) Eichler ex Solms	Endoparasite	Bursera simaruba	Bursera simaruba (L.) Sarg.	Bursera	Burseraceae	Sapindales	tree	Nicaragua	Central America	Herbarium specimen label note, with host present	High	Moreno 18651-B [MO]
A2174	MALVALES	CYTINACEAE	Bdallophytum	Bdallophytum americanum	Bdallophytum americanum (R.Br.) Eichler ex Solms	Endoparasite	Bursera simaruba	Bursera simaruba (L.) Sarg.	Bursera	Burseraceae	Sapindales	tree	Nicaragua	Central America	Herbarium specimen label note, with host present	High	Stevens 21780 [MO]
A2175	MALVALES	CYTINACEAE	Bdallophytum	Bdallophytum americanum	Bdallophytum americanum (R.Br.) Eichler ex Solms	Endoparasite	Bursera sp.	Bursera sp.	Bursera	Burseraceae	Sapindales	tree	Costa Rica	Central America	Herbarium specimen label note, with host present	High	Morales 9740 [MO]
A2176	MALVALES	CYTINACEAE	Bdallophytum	Bdallophytum americanum	Bdallophytum americanum (R.Br.) Eichler ex Solms	Endoparasite	Bursera sp.	Bursera sp.	Bursera	Burseraceae	Sapindales	tree	Mexico	Mexico	Report by expert	High	Personal Observation by Garcia-Franco & Rico-Gray, cited in cited in Garcia-Franco & Rico-Gray, 1996
A2177	MALVALES	CYTINACEAE	Bdallophytum	Bdallophytum americanum	Bdallophytum americanum (R.Br.) Eichler ex Solms	Endoparasite	Bursera sp.	Bursera sp.	Bursera	Burseraceae	Sapindales	tree	Mexico	Mexico	Report in monograph by expert	High	Alvarado-C√°rdenas, 2009
A2178	MALVALES	CYTINACEAE	Bdallophytum	Bdallophytum americanum	Bdallophytum americanum (R.Br.) Eichler ex Solms	Endoparasite	Bursera sp.	Bursera sp.	Bursera	Burseraceae	Sapindales	tree	Mexico	Mexico	Herbarium specimen label note, host not present	Medium	Ram√≠rez-Amezcua & Steinmann 2000 [MO]
A2179	MALVALES	CYTINACEAE	Bdallophytum	Bdallophytum americanum	Bdallophytum americanum (R.Br.) Eichler ex Solms	Endoparasite	Bursera sp.	Bursera sp.	Bursera	Burseraceae	Sapindales	tree	Mexico	Mexico	Herbarium specimen label note, host not present	Medium	Cruz-Espinosa & San Pedro 1069 [MO]
A2180	MALVALES	CYTINACEAE	Bdallophytum	Bdallophytum americanum	Bdallophytum americanum (R.Br.) Eichler ex Solms	Endoparasite	Bursera sp.	Bursera sp.	Bursera	Burseraceae	Sapindales	tree	Nicaragua	Central America	Herbarium specimen label note, host not present	Medium	Moreno 17067 [MO]
A2181	MALVALES	CYTINACEAE	Bdallophytum	Bdallophytum andrieuxii	Bdallophytum andrieuxii Eichler	Endoparasite	Bursera sp.	Bursera sp.	Bursera	Burseraceae	Sapindales	tree	Mexico	Mexico	Herbarium specimen label note, host not present	Medium	Alvarado-C√°rdenas & Sandoval s.n. [MEXU] in Alvarado-C√°rdenas, 2009
A2182	MALVALES	CYTINACEAE	Bdallophytum	Bdallophytum oxylepis	Bdallophytum oxylepis (B.L.Rob.) Harms	Endoparasite	Bursera sp.	Bursera sp.	Bursera	Burseraceae	Sapindales	tree	Mexico	Mexico	Herbarium specimen label note, host not present	Medium	Pringle 4373 [K]
A2183	MALVALES	CYTINACEAE	Bdallophytum	Bdallophytum oxylepis	Bdallophytum oxylepis (B.L.Rob.) Harms	Endoparasite	Bursera sp.	Bursera sp.	Bursera	Burseraceae	Sapindales	tree	Mexico	Mexico	Uncited report in monograph	Medium	Alvarado-C√°rdenas, 2009
A2184	MALVALES	CYTINACEAE	Bdallophytum	Bdallophytum caesareum	Bdallophytum caesareum (Fern.Alonso & H.Cuadros) Byng & Christenh.	Endoparasite	Bursera tomentosa	Bursera tomentosa (Jacq.) Triana & Planch.	Bursera	Burseraceae	Sapindales	tree	Mexico	Mexico	Report in protologue	High	Fern√°ndez-Alonso & Cuadros-Villalobos, 2012
A2185	PIPERALES	HYDNORACEAE	Hydnora	Hydnora sinandevu	Hydnora sinandevu Beentje & Q.Luke	Root Holoparasite	Commiphora africana	Commiphora africana (A.Rich.) Engl.	Commiphora	Burseraceae	Sapindales	tree	Kenya: K7	East Tropical Africa	Herbarium specimen label note collected by expert	High	Luke 3033A [K, MO, US, EA]
A2186	PIPERALES	HYDNORACEAE	Hydnora	Hydnora sinandevu	Hydnora sinandevu Beentje & Q.Luke	Root Holoparasite	Commiphora africana	Commiphora africana (A.Rich.) Engl.	Commiphora	Burseraceae	Sapindales	tree	Kenya: K7	East Tropical Africa	Report in protologue	High	Beentje & Q. Luke, 2002
A2187	PIPERALES	HYDNORACEAE	Hydnora	Hydnora sinandevu	Hydnora sinandevu Beentje & Q.Luke	Root Holoparasite	Commiphora campestris	Commiphora campestris Engl.	Commiphora	Burseraceae	Sapindales	tree	Kenya: K7	East Tropical Africa	Herbarium specimen label note collected by expert	High	Luke et al. 677 [K, MO, EA]
A2188	PIPERALES	HYDNORACEAE	Hydnora	Hydnora sinandevu	Hydnora sinandevu Beentje & Q.Luke	Root Holoparasite	Commiphora campestris	Commiphora campestris Engl.	Commiphora	Burseraceae	Sapindales	tree	Kenya: K7	East Tropical Africa	Report in protologue	High	Beentje & Q. Luke, 2002
A2189	PIPERALES	HYDNORACEAE	Hydnora	Hydnora sinandevu	Hydnora sinandevu Beentje & Q.Luke	Root Holoparasite	Commiphora quadricincta	Commiphora quadricincta Schweinf.	Commiphora	Burseraceae	Sapindales	tree	Saudi Arabia	Arabian Peninsula	Herbarium specimen label note, host not present	Medium	Collenette 5119 [K, E]
A2190	SANTALALES	BALANOPHORACEAE	Sarcophyte	Sarcophyte piriei	Sarcophyte piriei Hutch.	Root Holoparasite	Commiphora sp.	Commiphora sp.	Commiphora	Burseraceae	Sapindales	tree	Unknown	NA	Uncited reference in monograph, likely from herbarium specimen	Medium	Hansen, 1986
A2191	LAMIALES	OROBANCHACEAE	Alectra	Alectra orobanchoides	Alectra orobanchoides Benth.	Root Holoparasite	Commiphora sp.	Commiphora sp.	Commiphora	Burseraceae	Sapindales	tree	South Africa	Southern Africa	Uncited report in flora	Medium	Visser, 1981
A2192	LAMIALES	OROBANCHACEAE	Lathraea	Lathraea clandestina	Lathraea clandestina L.	Root Holoparasite	Buxus sp.	Buxus sp.	Buxus	Buxaceae	Buxales	shrub	Britain	Northern Europe	Uncited report in flora	Medium	Thorogood & Rumsey, 2021
A2193	ERICALES	MITRASTEMONACEAE	Mitrastemon	Mitrastemon yamamotoi	Mitrastemon yamamotoi (Makino) Makino	Endoparasite	Calophyllum polyanthum	Calophyllum polyanthum Choisy	Calophyllum	Calophyllaceae	Malpighiales	tree	India	Indian Subcontinent	Report in study, host contact not confirmed	Medium	Upadhaya, 2016
A2194	LAMIALES	OROBANCHACEAE	Orobanche	Orobanche campanulae	Orobanche campanulae¬†R√§tzel, Ristow & Uhlich	Root Holoparasite	Campanula alliariifolia	Campanula alliariifolia Willd.	Campanula	Campanulaceae	Asterales	perennial herb	Unknown	NA	Herbarium specimen label note, host not present	Medium	WU32445 [WU]
A2195	LAMIALES	OROBANCHACEAE	Orobanche	Orobanche campanulae	Orobanche campanulae¬†R√§tzel, Ristow & Uhlich	Root Holoparasite	Campanula ciliata	Campanula ciliata Steven	Campanula	Campanulaceae	Asterales	perennial herb	Caucasus	Caucasus	Report in study that confirmed host contact	High	Ratzel et al., 2018
A2196	LAMIALES	OROBANCHACEAE	Orobanche	Orobanche campanulae	Orobanche campanulae¬†R√§tzel, Ristow & Uhlich	Root Holoparasite	Campanula collina	Campanula collina M.Bieb.	Campanula	Campanulaceae	Asterales	perennial herb	Unknown	NA	Uncited report in flora	Medium	Tzvelev, 1957
A2197	LAMIALES	OROBANCHACEAE	Orobanche	Orobanche campanulae	Orobanche campanulae¬†R√§tzel, Ristow & Uhlich	Root Holoparasite	Campanula poscharskyana	Campanula poscharskyana Degen	Campanula	Campanulaceae	Asterales	perennial herb	Cultivation	NA	Report in study that confirmed host contact	High	Ratzel et al., 2018
A2198	LAMIALES	OROBANCHACEAE	Orobanche	Orobanche campanulae	Orobanche campanulae¬†R√§tzel, Ristow & Uhlich	Root Holoparasite	Campanula rapunculoides	Campanula rapunculoides agg.	Campanula	Campanulaceae	Asterales	perennial herb	Caucasus	Caucasus	Report in study that confirmed host contact	High	Ratzel et al., 2018
A2199	LAMIALES	OROBANCHACEAE	Harveya	Harveya purpurea	Harveya purpurea¬†subsp. purpurea	Root Holoparasite	Prismatocarpus sp.	Prismatocarpus sp.	Prismatocarpus	Campanulaceae	Asterales	perennial herb	South Africa	Southern Africa	Herbarium specimen label note, host not present	Medium	Kolbe 3216 [BOL]
A2200	LAMIALES	OROBANCHACEAE	Harveya	Harveya purpurea	Harveya purpurea¬†subsp. purpurea	Root Holoparasite	Prismatocarpus sp.	Prismatocarpus sp.	Prismatocarpus	Campanulaceae	Asterales	perennial herb	South Africa	Southern Africa	Herbarium specimen label note, host not present	Medium	Hanekom 1761 [PRE]
A2201	LAMIALES	OROBANCHACEAE	Harveya	Harveya purpurea	Harveya purpurea¬†subsp. purpurea	Root Holoparasite	Prismatocarpus sp.	Prismatocarpus sp.	Prismatocarpus	Campanulaceae	Asterales	perennial herb	South Africa	Southern Africa	Herbarium specimen label note, host not present	Medium	Randle 79 [OS]
A2202	LAMIALES	OROBANCHACEAE	Harveya	Harveya purpurea	Harveya purpurea¬†subsp. purpurea	Root Holoparasite	Roella sp.	Roella sp.	Roella	Campanulaceae	Asterales	shrub	South Africa	Southern Africa	Herbarium specimen label note, host not present	Medium	Compton 16653 [NBG]
A2203	LAMIALES	OROBANCHACEAE	Harveya	Harveya purpurea	Harveya purpurea¬†subsp. purpurea	Root Holoparasite	Wahlenbergia sp.	Wahlenbergia sp.	Wahlenbergia	Campanulaceae	Asterales	perennial herb	South Africa	Southern Africa	Herbarium specimen label note, host not present	Medium	Hollands s.n. [BOL]
A2204	LAMIALES	OROBANCHACEAE	Phelipanche	Phelipanche ramosa	Phelipanche ramosa (L.) Pomel	Root Holoparasite	Cannabaceae sp.	Cannabaceae sp.	Cannabaceae	Cannabaceae	Rosales	unknown	Unknown	NA	Multiple reports cited by online flora	High	Annotated Checklist of Host Plants of Orobanchaceae, accessed Nov 2022
A2205	LAMIALES	OROBANCHACEAE	Phelipanche	Phelipanche ramosa	Phelipanche ramosa (L.) Pomel	Root Holoparasite	Cannabis sativa	Cannabis sativa L.	Cannabis	Cannabaceae	Rosales	annual herb	Unknown	NA	Multiple reports cited by online flora	High	Piwowarczyk, 2012
A2206	SANTALALES	BALANOPHORACEAE	Thonningia	Thonningia sanguinea	Thonningia sanguinea Vahl	Root Holoparasite	Celtis gomphophylla	Celtis gomphophylla Baker	Celtis	Cannabaceae	Rosales	tree	Uganda	East Tropical Africa	Report in study that confirmed host contact	High	Olanya & Eilu, 2009
A2207	SANTALALES	BALANOPHORACEAE	Thonningia	Thonningia sanguinea	Thonningia sanguinea Vahl	Root Holoparasite	Celtis gomphophylla	Celtis gomphophylla Baker	Celtis	Cannabaceae	Rosales	tree	Uganda	East Tropical Africa	Herbarium specimen label note, host not present	Medium	Osmaston 200 [K] (as Celtis durandii var. ugandensis)
A2208	SANTALALES	BALANOPHORACEAE	Thonningia	Thonningia sanguinea	Thonningia sanguinea Vahl	Root Holoparasite	Celtis mildbraedii	Celtis mildbraedii Engl.	Celtis	Cannabaceae	Rosales	tree	Uganda	East Tropical Africa	Report in study that confirmed host contact	High	Olanya & Eilu, 2009
A2209	LAMIALES	OROBANCHACEAE	Aeginetia	Aeginetia indica	Aeginetia indica L.	Root Holoparasite	Canna indica	Canna indica L.	Canna	Cannaceae	Zingiberales	perennial herb	Japan	Eastern Asia	Uncited report in flora	Medium	Kusano, 1908
A2210	MALVALES	CYTINACEAE	Bdallophytum	Bdallophytum americanum	Bdallophytum americanum (R.Br.) Eichler ex Solms	Endoparasite	Capparis sp.	Capparis sp.	Capparis	Capparaceae	Brassicales	shrub	Nicaragua	Central America	Herbarium specimen label note, host not present	Medium	Grijalva et al. 2730 [MO]
A2211	LAMIALES	OROBANCHACEAE	Lathraea	Lathraea clandestina	Lathraea clandestina L.	Root Holoparasite	Lonicera periclymenum	Lonicera periclymenum L.	Lonicera	Caprifoliaceae	Dipsacales	shrub	Europe	Southwestern Europe	Report in study that confirmed host contact	Low	Chemin, 1920
A2212	LAMIALES	OROBANCHACEAE	Orobanche	Orobanche fuliginosa	Orobanche fuliginosa Reuter ex Jord.	Root Holoparasite	Cephalaria ambrosioides	Cephalaria ambrosioides (Sm.) Roem. & Schult.	Cephalaria	Caprifoliaceae	Dipsacales	perennial herb	Unknown	NA	Uncited report in flora	Medium	Reuter, 1847
A2213	LAMIALES	OROBANCHACEAE	Orobanche	Orobanche javakhetica	Orobanche javakhetica¬†Piwow., √ì.S√°nchez & Moreno Mor.	Root Holoparasite	Lomelosia caucasica	Lomelosia caucasica (M.Bieb.) Greuter & Burdet	Lomelosia	Caprifoliaceae	Dipsacales	perennial herb	Armenia	Caucasus	Report in protologue	High	Piwowarczyk et al., 2018
A2214	LAMIALES	OROBANCHACEAE	Orobanche	Orobanche cypria	Orobanche cypria¬†Reut. ex Kotschy	Root Holoparasite	Pterocephalus multiflorus	Pterocephalus multiflorus Poech	Pterocephalus	Caprifoliaceae	Dipsacales	shrub	Cyprus	Western Asia	Report in protologue, possible host	Medium	Reuter, 1865
A2215	LAMIALES	OROBANCHACEAE	Orobanche	Orobanche baumanniorum	Orobanche baumanniorum¬†Greuter	Root Holoparasite	Pterocephalus pterocephala	Pterocephalus pterocephala (L.) D√∂rfl.	Pterocephalus	Caprifoliaceae	Dipsacales	perennial herb	Greece	Southeastern Europe	Report in protologue	High	Greuter, 1987
A2216	LAMIALES	OROBANCHACEAE	Phelipanche	Phelipanche nana	Phelipanche nana ([F.W. de No√´ ex.] Rchb. fil.) Soj√°k	Root Holoparasite	Scabiosa columbaria	Scabiosa columbaria L.	Scabiosa	Caprifoliaceae	Dipsacales	perennial herb	Unknown	NA	Uncited report in flora	Medium	Beck, 1930
A2217	LAMIALES	OROBANCHACEAE	Aphyllon	Aphyllon vallicolum	Aphyllon vallicolum (Jeps.) A.C. Schneid.	Root Holoparasite	Symphoricarpos albus	Symphoricarpos albus (L.) S.F.Blake	Symphoricarpos	Caprifoliaceae	Dipsacales	shrub	USA	Southwestern U.S.A.	Herbarium specimen label note, host not present	Medium	Linsdale 259 [UC]
A2218	LAMIALES	OROBANCHACEAE	Phelipanche	Phelipanche pulchella	Phelipanche pulchella (C.A. Mey.) Soj√°k	Root Holoparasite	Silene noctiflora	Silene noctiflora L.	Silene	Caryophyllaceae	Caryophyllales	annual herb	Caucasus	Caucasus	Report that cites multiple herbarium specimens with host records	High	Novopokrovskij & Tzvelev, 1958
A2219	PIPERALES	HYDNORACEAE	Hydnora	Hydnora esculenta	Hydnora esculenta Jumelle & Perrier	Root Holoparasite	Casuarina sp.	Casuarina sp. L.	Casuarina	Casuarinaceae	Fagales	tree	Madagascar: Toliara Prov.	Western Indian Ocean	Herbarium specimen label note, host not present	Low	Schlieben 8260 [BR, M, G, B, BM, K]
A2220	SANTALALES	BALANOPHORACEAE	Balanophora	Balanophora laxiflora	Balanophora laxiflora¬†Hemsl.	Root Holoparasite	Celastrus sp.	Celastrus sp.	Celastrus	Celastraceae	Celastrales	shrub	Unknown	NA	Uncited reference in monograph, likely from herbarium specimen	Medium	Hansen, 1972
A2221	SANTALALES	BALANOPHORACEAE	Balanophora	Balanophora japonica	Balanophora japonica¬†Makino	Root Holoparasite	Tripterygium regelii	Tripterygium regelii Sprague & Takeda	Tripterygium	Celastraceae	Celastrales	shrub	Unknown	NA	Uncited reference in monograph, likely from herbarium specimen	Medium	Hansen, 1972
A2222	SANTALALES	BALANOPHORACEAE	Balanophora	Balanophora fungosa	Balanophora fungosa subsp. indica (Arn.) B.Hansen	Root Holoparasite	Euonymus crenulatus	Euonymus crenulatus Wall. ex Wight & Arn.	Euonymus	Celastraceae	Celastrales	shrub	Unknown	NA	Uncited reference in monograph, likely from herbarium specimen	Medium	Hansen, 1972
A2223	SANTALALES	BALANOPHORACEAE	Balanophora	Balanophora fungosa	Balanophora fungosa subsp. indica (Arn.) B.Hansen	Root Holoparasite	Euonymus crenulatus	Euonymus crenulatus Wall. ex Wight & Arn.	Euonymus	Celastraceae	Celastrales	shrub	India	Indian Subcontinent	Herbarium specimen label note, host not present	Medium	Anglade 888 [K]
A2224	LAMIALES	OROBANCHACEAE	Lathraea	Lathraea clandestina	Lathraea clandestina L.	Root Holoparasite	Euonymus europaeus	Euonymus europaeus L.	Euonymus	Celastraceae	Celastrales	shrub	Europe	Southwestern Europe	Report in study that confirmed host contact	Low	de Rochebrune, 1862
A2225	LAMIALES	OROBANCHACEAE	Eremitilla	Eremitilla mexicana	Eremitilla mexicana Yatsk. & J.L.Contr.	Root Holoparasite	Hedyosmum mexicanum	Hedyosmum mexicanum C.Cordem.	Hedyosmum	Chloranthaceae	Chloranthales	shrub	Mexico	Mexico	Report in study that confirmed host contact	High	Yatskievych & Contrera-Jim√©nez, 2009
A2226	SAXIFRAGALES	CYNOMORIACEAE	Cynomorium	Cynomorium coccineum	Cynomorium coccineum L.	Root Holoparasite	Cistaceae sp.	Cistaceae sp.	Cistaceae	Cistaceae	Malvales	unknown	Mediterranean	Southeastern Europe	Anonymous report, pre 1875	Low	Leonti et al., 2020 (quoting Anonymous report, 1846)
A2227	MALVALES	CYTINACEAE	Cytinus	Cytinus ruber	Cytinus ruber (Fourr.) Fritsch	Endoparasite	Cistus albidus	Cistus albidus L.	Cistus	Cistaceae	Malvales	shrub	France	Southwestern Europe	Herbarium specimen label note, with host present	High	Willmott s.n. [K]
A2228	MALVALES	CYTINACEAE	Cytinus	Cytinus ruber	Cytinus ruber (Fourr.) Fritsch	Endoparasite	Cistus albidus	Cistus albidus L.	Cistus	Cistaceae	Malvales	shrub	Morocco	Northern Africa	Herbarium specimen label note, with host present	High	Jury 16579 [K]
A2229	MALVALES	CYTINACEAE	Cytinus	Cytinus ruber	Cytinus ruber (Fourr.) Fritsch	Endoparasite	Cistus albidus	Cistus albidus L.	Cistus	Cistaceae	Malvales	shrub	France	Southwestern Europe	Uncited report in flora	Medium	Delannay 962 [MO]
A2230	MALVALES	CYTINACEAE	Cytinus	Cytinus ruber	Cytinus ruber (Fourr.) Fritsch	Endoparasite	Cistus albidus	Cistus albidus L.	Cistus	Cistaceae	Malvales	shrub	Mallorca	Southwestern Europe	Uncited report in flora	Medium	Villar, 1997
A2231	MALVALES	CYTINACEAE	Cytinus	Cytinus ruber	Cytinus ruber (Fourr.) Fritsch	Endoparasite	Cistus albidus	Cistus albidus L.	Cistus	Cistaceae	Malvales	shrub	Spain	Southwestern Europe	Uncited report in flora	Medium	Barcel√≥, 1978
A2232	MALVALES	CYTINACEAE	Cytinus	Cytinus hypocistis	Cytinus hypocistis (L.) L. subsp. macranthus	Endoparasite	Cistus atriplicifolius	Cistus atriplicifolius Lam.	Cistus	Cistaceae	Malvales	shrub	Spain	Southwestern Europe	Uncited report in flora	Medium	Villar, 1997 (as Halimium atriplicifolium)
A2233	MALVALES	CYTINACEAE	Cytinus	Cytinus hypocistis	Cytinus hypocistis (L.) L. subsp. macranthus	Endoparasite	Cistus calycinus	Cistus calycinus L.	Cistus	Cistaceae	Malvales	shrub	Portugal	Southwestern Europe	Report in study that confirmed host contact	High	Govaerts & Nickrent, 2010 (as Halimium commutatum)
A2234	MALVALES	CYTINACEAE	Cytinus	Cytinus hypocistis	Cytinus hypocistis (L.) L. subsp. hypocistis	Endoparasite	Cistus clusii	Cistus clusii Dunal	Cistus	Cistaceae	Malvales	shrub	Spain	Southwestern Europe	Uncited report in flora	Medium	Villar, 1997
A2235	MALVALES	CYTINACEAE	Cytinus	Cytinus hypocistis	Cytinus hypocistis (L.) L. subsp. macranthus	Endoparasite	Cistus clusii	Cistus clusii Dunal	Cistus	Cistaceae	Malvales	shrub	Spain	Southwestern Europe	Uncited report in flora	Medium	Villar, 1997
A2236	MALVALES	CYTINACEAE	Cytinus	Cytinus ruber	Cytinus ruber (Fourr.) Fritsch	Endoparasite	Cistus creticus	Cistus creticus L.	Cistus	Cistaceae	Malvales	shrub	Cyprus	Western Asia	Herbarium specimen label note, with host present	High	Edmondson & McClintock 2734 [K]
A2237	MALVALES	CYTINACEAE	Cytinus	Cytinus ruber	Cytinus ruber (Fourr.) Fritsch	Endoparasite	Cistus creticus	Cistus creticus L.	Cistus	Cistaceae	Malvales	shrub	Portugal	Southwestern Europe	Report in study that confirmed host contact	High	Govaerts & Nickrent, 2010 (as Halimium commutatum)
A2238	MALVALES	CYTINACEAE	Cytinus	Cytinus ruber	Cytinus ruber (Fourr.) Fritsch	Endoparasite	Cistus creticus	Cistus creticus L.	Cistus	Cistaceae	Malvales	shrub	Greece	Southeastern Europe	Uncited report in flora	Medium	Strid & Tan, 1997 (reported on Cytinus hypocistus subsp. clusii [now C. ruber])
A2239	MALVALES	CYTINACEAE	Cytinus	Cytinus ruber	Cytinus ruber (Fourr.) Fritsch	Endoparasite	Cistus creticus	Cistus creticus L.	Cistus	Cistaceae	Malvales	shrub	Spain	Southwestern Europe	Uncited report in flora	Medium	Villar, 1997
A2240	MALVALES	CYTINACEAE	Cytinus	Cytinus ruber	Cytinus ruber (Fourr.) Fritsch	Endoparasite	Cistus crispus	Cistus crispus L.	Cistus	Cistaceae	Malvales	shrub	Spain	Southwestern Europe	Uncited report in flora	Medium	Villar, 1997
A2241	MALVALES	CYTINACEAE	Cytinus	Cytinus hypocistis	Cytinus hypocistis (L.) L. (subsp. not specified)	Endoparasite	Cistus halimifolius	Cistus halimifolius L.	Cistus	Cistaceae	Malvales	shrub	Algarve	Southwestern Europe	Report in study that confirmed host contact	High	Thorogood & Hiscock, 2007
A2242	MALVALES	CYTINACEAE	Cytinus	Cytinus hypocistis	Cytinus hypocistis (L.) L. subsp. macranthus	Endoparasite	Cistus halimifolius	Cistus halimifolius L.	Cistus	Cistaceae	Malvales	shrub	Spain	Southwestern Europe	Uncited report in flora	Medium	Villar, 1997 (as Halimium halimifolium)
A2243	MALVALES	CYTINACEAE	Cytinus	Cytinus ruber	Cytinus ruber (Fourr.) Fritsch	Endoparasite	Cistus heterophyllus	Cistus heterophyllus Desf.	Cistus	Cistaceae	Malvales	shrub	Algeria	Northern Africa	Herbarium specimen label note, with host present	High	Dubuis & Faurei 1203 [K] (reported on Cytinus hypocistus subsp. kermesinus [now C. ruber])
A2244	MALVALES	CYTINACEAE	Cytinus	Cytinus ruber	Cytinus ruber (Fourr.) Fritsch	Endoparasite	Cistus heterophyllus	Cistus heterophyllus subsp. carthaginensis (Pau) M.B.Crespo & Mateo	Cistus	Cistaceae	Malvales	shrub	Spain	Southwestern Europe	Uncited report in flora	Medium	Villar, 1997
A2245	MALVALES	CYTINACEAE	Cytinus	Cytinus hypocistis	Cytinus hypocistis (L.) L. subsp. hypocistis	Endoparasite	Cistus ladanifer	Cistus ladanifer L.	Cistus	Cistaceae	Malvales	shrub	Spain	Southwestern Europe	Uncited report in flora	Medium	Villar, 1997
A2246	MALVALES	CYTINACEAE	Cytinus	Cytinus hypocistis	Cytinus hypocistis (L.) L. subsp. macranthus	Endoparasite	Cistus ladanifer	Cistus ladanifer L.	Cistus	Cistaceae	Malvales	shrub	Spain	Southwestern Europe	Uncited report in flora	Medium	Villar, 1997
A2247	MALVALES	CYTINACEAE	Cytinus	Cytinus hypocistis	Cytinus hypocistis (L.) L. subsp. hypocistis	Endoparasite	Cistus ladanifer	Cistus ladanifer subsp. Sulcatus (Demoly) P.Monts.	Cistus	Cistaceae	Malvales	shrub	Portugal	Southwestern Europe	Report in study that confirmed host contact	High	Govaerts & Nickrent, 2010 (as Cistus palhinhae)
A2248	MALVALES	CYTINACEAE	Cytinus	Cytinus hypocistis	Cytinus hypocistis (L.) L. subsp. macranthus	Endoparasite	Cistus lasianthus	Cistus lasianthus subsp. alyssoides	Cistus	Cistaceae	Malvales	shrub	Spain	Southwestern Europe	Uncited report in flora	Medium	Villar, 1997 (as Halimium lasianthum subsp. alyssoides)
A2249	MALVALES	CYTINACEAE	Cytinus	Cytinus hypocistis	Cytinus hypocistis (L.) L. subsp. hypocistis	Endoparasite	Cistus laurifolius	Cistus laurifolius L.	Cistus	Cistaceae	Malvales	shrub	Spain	Southwestern Europe	Uncited report in flora	Medium	Villar, 1997
A2250	MALVALES	CYTINACEAE	Cytinus	Cytinus hypocistis	Cytinus hypocistis (L.) L. subsp. macranthus	Endoparasite	Cistus laurifolius	Cistus laurifolius L.	Cistus	Cistaceae	Malvales	shrub	Spain	Southwestern Europe	Uncited report in flora	Medium	Villar, 1997
A2251	MALVALES	CYTINACEAE	Cytinus	Cytinus hypocistis	Cytinus hypocistis (L.) L. subsp. macranthus	Endoparasite	Cistus libanotis	Cistus libanotis L.	Cistus	Cistaceae	Malvales	shrub	Spain	Southwestern Europe	Uncited report in flora	Medium	Villar, 1997
A2252	MALVALES	CYTINACEAE	Cytinus	Cytinus hypocistis	Cytinus hypocistis (L.) L. (subsp. not specified)	Endoparasite	Cistus monspeliensis	Cistus monspeliensis L.	Cistus	Cistaceae	Malvales	shrub	Algarve	Southwestern Europe	Report in study that confirmed host contact	High	Thorogood & Hiscock, 2007
A2253	MALVALES	CYTINACEAE	Cytinus	Cytinus hypocistis	Cytinus hypocistis (L.) L. (subsp. not specified)	Endoparasite	Cistus monspeliensis	Cistus monspeliensis L.	Cistus	Cistaceae	Malvales	shrub	France	Southwestern Europe	Herbarium specimen label note, with host present	High	de Pal√©zieux 1202 [K]
A2254	MALVALES	CYTINACEAE	Cytinus	Cytinus hypocistis	Cytinus hypocistis (L.) L. (subsp. not specified)	Endoparasite	Cistus monspeliensis	Cistus monspeliensis L.	Cistus	Cistaceae	Malvales	shrub	France	Southwestern Europe	Herbarium specimen label note, host not present	Medium	Delannay 963 [MO]
A2255	MALVALES	CYTINACEAE	Cytinus	Cytinus hypocistis	Cytinus hypocistis (L.) L. (subsp. not specified)	Endoparasite	Cistus monspeliensis	Cistus monspeliensis L.	Cistus	Cistaceae	Malvales	shrub	France	Southwestern Europe	Herbarium specimen label note, host not present	Medium	Delannay 1792 [MO]
A2256	MALVALES	CYTINACEAE	Cytinus	Cytinus hypocistis	Cytinus hypocistis (L.) L. (subsp. not specified)	Endoparasite	Cistus monspeliensis	Cistus monspeliensis L.	Cistus	Cistaceae	Malvales	shrub	Mallorca	Southwestern Europe	Uncited report in flora	Medium	Barcel√≥, 1978
A2257	MALVALES	CYTINACEAE	Cytinus	Cytinus hypocistis	Cytinus hypocistis (L.) L. subsp. hypocistis	Endoparasite	Cistus monspeliensis	Cistus monspeliensis L.	Cistus	Cistaceae	Malvales	shrub	Spain	Southwestern Europe	Uncited report in flora	Medium	Villar, 1997
A2258	MALVALES	CYTINACEAE	Cytinus	Cytinus hypocistis	Cytinus hypocistis (L.) L. subsp. macranthus	Endoparasite	Cistus monspeliensis	Cistus monspeliensis L.	Cistus	Cistaceae	Malvales	shrub	Spain	Southwestern Europe	Uncited report in flora	Medium	Villar, 1997
A2259	MALVALES	CYTINACEAE	Cytinus	Cytinus hypocistis	Cytinus hypocistis (L.) L. subsp. macranthus	Endoparasite	Cistus ocymoides	Cistus ocymoides Lam.	Cistus	Cistaceae	Malvales	shrub	Spain	Southwestern Europe	Uncited report in flora	Medium	Villar, 1997 (as Halimium ocymoides)
A2260	MALVALES	CYTINACEAE	Cytinus	Cytinus hypocistis	Cytinus hypocistis (L.) L. (subsp. not specified)	Endoparasite	Cistus parviflorus	Cistus parviflorus Lam.	Cistus	Cistaceae	Malvales	shrub	Cyprus	Western Asia	Herbarium specimen label note, host not present	Medium	Merton 796 [K]
A2261	MALVALES	CYTINACEAE	Cytinus	Cytinus hypocistis	Cytinus hypocistis (L.) L. subsp. hypocistis	Endoparasite	Cistus parviflorus	Cistus parviflorus Lam.	Cistus	Cistaceae	Malvales	shrub	Greece	Southeastern Europe	Uncited report in flora	Medium	Strid & Tan, 1997
A2262	MALVALES	CYTINACEAE	Cytinus	Cytinus hypocistis	Cytinus hypocistis (L.) L. (subsp. not specified)	Endoparasite	Cistus populifolius	Cistus populifolius L.	Cistus	Cistaceae	Malvales	shrub	Algarve	Southwestern Europe	Report in book by expert, with photographic evidence	High	Heide-H√∏rgensen, 2008
A2263	MALVALES	CYTINACEAE	Cytinus	Cytinus hypocistis	Cytinus hypocistis (L.) L. (subsp. not specified)	Endoparasite	Cistus salviifolius	Cistus salviifolius L.	Cistus	Cistaceae	Malvales	shrub	Siciliy	Southeastern Europe	Herbarium specimen label note, with host present	High	Todaro 907 [K]
A2264	MALVALES	CYTINACEAE	Cytinus	Cytinus hypocistis	Cytinus hypocistis (L.) L. subsp. hypocistis	Endoparasite	Cistus salviifolius	Cistus salviifolius L.	Cistus	Cistaceae	Malvales	shrub	Greece	Southeastern Europe	Uncited report in flora	Medium	Strid & Tan, 1997
A2265	MALVALES	CYTINACEAE	Cytinus	Cytinus hypocistis	Cytinus hypocistis (L.) L. subsp. hypocistis	Endoparasite	Cistus salviifolius	Cistus salviifolius L.	Cistus	Cistaceae	Malvales	shrub	Spain	Southwestern Europe	Uncited report in flora	Medium	Villar, 1997
A2266	MALVALES	CYTINACEAE	Cytinus	Cytinus hypocistis	Cytinus hypocistis (L.) L. subsp. macranthus	Endoparasite	Cistus salviifolius	Cistus salviifolius L.	Cistus	Cistaceae	Malvales	shrub	Spain	Southwestern Europe	Uncited report in flora	Medium	Villar, 1997
A2267	MALVALES	CYTINACEAE	Cytinus	Cytinus hypocistis	Cytinus hypocistis (L.) L. (subsp. not specified)	Endoparasite	Cistus sp.	Cistus sp.	Cistus	Cistaceae	Malvales	shrub	Greece	Southeastern Europe	Herbarium specimen label note, with host present	High	Hill 2691 [K]
A2268	MALVALES	CYTINACEAE	Cytinus	Cytinus hypocistis	Cytinus hypocistis (L.) L. (subsp. not specified)	Endoparasite	Cistus sp.	Cistus sp.	Cistus	Cistaceae	Malvales	shrub	Spain	Southwestern Europe	Herbarium specimen label note, with host present	High	Ellman & Hubbard 160 [K]
A2269	MALVALES	CYTINACEAE	Cytinus	Cytinus hypocistis	Cytinus hypocistis (L.) L. (subsp. not specified)	Endoparasite	Cistus sp.	Cistus sp.	Cistus	Cistaceae	Malvales	shrub	Turkey	Western Asia	Herbarium specimen label note, with host present	High	Tebey 1611 [K]
A2270	MALVALES	CYTINACEAE	Cytinus	Cytinus hypocistis	Cytinus hypocistis (L.) L. subsp. hypocistis	Endoparasite	Cistus umbellatus	Cistus umbellatus L.	Cistus	Cistaceae	Malvales	shrub	Spain	Southwestern Europe	Uncited report in flora	Medium	Villar, 1997 (as Halimium umbellatum)
A2271	MALVALES	CYTINACEAE	Cytinus	Cytinus hypocistis	Cytinus hypocistis (L.) L. (subsp. not specified)	Endoparasite	Fumana thymifolia	Fumana thymifolia (L.) Webb	Fumana	Cistaceae	Malvales	shrub	Algeria	Northern Africa	Uncited report in flora	Medium	Battandier, 1890
A2272	MALVALES	CYTINACEAE	Cytinus	Cytinus hypocistis	Cytinus hypocistis (L.) L. (subsp. not specified)	Endoparasite	Fumana thymifolia	Fumana thymifolia (L.) Webb	Fumana	Cistaceae	Malvales	shrub	Unknown	NA	Report in monograph, reference to herbarium specimen, not seen	Medium	Wettstein, 1917 (in Harms, 1935)
A2273	MALVALES	CYTINACEAE	Cytinus	Cytinus hypocistis	Cytinus hypocistis (L.) L. (subsp. not specified)	Endoparasite	Helianthemum pomeridianum	Helianthemum pomeridianum Dunal	Helianthemum	Cistaceae	Malvales	subshrub	Algeria	Northern Africa	Uncited report in flora	Medium	Battandier, 1890
A2274	MALVALES	CYTINACEAE	Cytinus	Cytinus hypocistis	Cytinus hypocistis (L.) L. subsp. hypocistis	Endoparasite	Helianthemum spp.	Helianthemum spp.	Helianthemum	Cistaceae	Malvales	shrub	Spain	Southwestern Europe	Uncited report in flora	Medium	Villar, 1997
A2275	MALVALES	CYTINACEAE	Cytinus	Cytinus hypocistis	Cytinus hypocistis (L.) L. subsp. macranthus	Endoparasite	Helianthemum syriacum	Helianthemum syriacum (Jacq.) Dum.Cours.	Helianthemum	Cistaceae	Malvales	shrub	Spain	Southwestern Europe	Uncited report in flora	Medium	Villar, 1997 (as Halimium syriacum)
A2276	LAMIALES	OROBANCHACEAE	Phelipanche	Phelipanche reuteriana	Phelipanche reuteriana (Rchb. fil.) Carl√≥n, G. G√≥mez, M. La√≠nz, Moreno Mor., √ì. S√°nchez & Schneew.	Root Holoparasite	Cleome amblyocarpa	Cleome amblyocarpa Barr. & Murb.	Cleome	Cleomaceae	Brassicales	biennial herb	Tunisia	Northern Africa	Herbarium specimen label note, host not present	Medium	MPU090204 [MPU]
A2277	LAMIALES	OROBANCHACEAE	Harveya	Harveya huttonii	Harveya huttonii¬†Hiern	Root Holoparasite	Hypericum sp.	Hypericum sp.	Hypericum	Hypericaceae	Malpighiales	perennial herb	South Africa	Southern Africa	Uncited report in flora	Medium	Visser, 1981
A2278	PIPERALES	HYDNORACEAE	Hydnora	Hydnora abyssinica	Hydnora abyssinica A.Braun	Root Holoparasite	Terminalia sericea	Terminalia sericea Burch. Ex DC.	Terminalia	Combretaceae	Myrtales	tree	South Africa: KwaZulu-Natal Province	Southern Africa	Herbarium specimen label note, host not present	Low	Vahmeijer HV00385 [PRE]
A2279	LAMIALES	OROBANCHACEAE	Alectra	Alectra orobanchoides	Alectra orobanchoides Benth.	Root Holoparasite	Commelina sp.	Commelina sp.	Commelina	Commelinaceae	Commelinales	annual herb	South Africa	Southern Africa	Uncited report in flora	Medium	Visser, 1981
A2280	LAMIALES	OROBANCHACEAE	Aeginetia	Aeginetia indica	Aeginetia indica L.	Root Holoparasite	Pollia japonica	Pollia japonica Thunb.	Pollia	Commelinaceae	Commelinales	perennial herb	Unknown	NA	Uncited report in flora	Medium	Beck, 1930
A2281	LAMIALES	OROBANCHACEAE	Orobanche	Orobanche mauretanica	Orobanche mauretanica Beck	Root Holoparasite	Convolvulus tricolor	Convolvulus tricolor L.	Convolvulus	Convolvulaceae	Solanales	perennial herb	Unknown	NA	Uncited report in flora	Medium	Beck, 1930
A2282	PIPERALES	HYDNORACEAE	Hydnora	Hydnora abyssinica	Hydnora abyssinica A.Braun	Root Holoparasite	Hildebrandtia sp.	Hildebrandtia sp. Vatke	Hildebrandtia	Convolvulaceae	Solanales	perennial herb	Ethiopia: Oromia Region	Northeast Tropical Africa	Herbarium specimen label note, host not present	Low	Burger 3496 [K, EA]
A2283	LAMIALES	OROBANCHACEAE	Phacellanthus	Phacellanthus tubiflorus	Phacellanthus tubiflorus Siebold & Zucc.	Root Holoparasite	Cornus controversa	Cornus controversa Hemsl.	Cornus	Cornaceae	Cornales	tree	Japan	Eastern Asia	Report in study, host contact not confirmed	Medium	Matsuura & Toyohuku, 1937
A2284	LAMIALES	OROBANCHACEAE	Orobanche	Orobanche laxissima	Orobanche laxissima¬†Uhlich & R√§tzel	Root Holoparasite	Cornus mas	Cornus mas L.	Cornus	Cornaceae	Cornales	tree	Russia	Eastern Europe	Online report, host contact not confirmed	Medium	Plantarium, https://www.plantarium.ru/page/image/id/553691.html, Nov 2022
A2285	LAMIALES	OROBANCHACEAE	Orobanche	Orobanche laxissima	Orobanche laxissima¬†Uhlich & R√§tzel	Root Holoparasite	Cornus mas	Cornus mas L.	Cornus	Cornaceae	Cornales	tree	Russia	Eastern Europe	Uncited report in flora	Medium	R√§tzel & Uhlich, 2004
A2286	LAMIALES	OROBANCHACEAE	Lathraea	Lathraea clandestina	Lathraea clandestina L.	Root Holoparasite	Cornus sanguinea	Cornus sanguinea L.	Cornus	Cornaceae	Cornales	shrub	Europe	Southwestern Europe	Report in study that confirmed host contact	Low	de Rochebrune, 1862
A2287	PIPERALES	HYDNORACEAE	Hydnora	Hydnora africana	Hydnora africana Thunb.	Root Holoparasite	Cotyledon orbiculatum	Cotyledon orbiculatum L.	Cotyledon	Crassulaceae	Saxifragales	perennial herb	South Africa: Western Cape	Southern Africa	Herbarium specimen label note, pre 1875	Low	Thunberg, 1775
A2288	LAMIALES	OROBANCHACEAE	Aphyllon	Aphyllon purpureum	Aphyllon purpureum (A. Heller) Holub	Root Holoparasite	Sedum obtusatum	Sedum obtusatum A.Gray	Sedum	Crassulaceae	Saxifragales	perennial herb	California	Southwestern U.S.A.	Herbarium specimen label note, host not present	Medium	Colwell 04-63 [YM]
A2289	LAMIALES	OROBANCHACEAE	Aphyllon	Aphyllon purpureum	Aphyllon purpureum (A. Heller) Holub	Root Holoparasite	Sedum sp.	Sedum sp.	Sedum	Crassulaceae	Saxifragales	perennial herb	USA	North-Central U.S.A.	Uncited report in flora	Medium	Jepson eFlora, https://ucjeps.berkeley.edu/eflora/eflora_display.php?tid=103312, Nov 2022
A2290	LAMIALES	OROBANCHACEAE	Aphyllon	Aphyllon purpureum	Aphyllon purpureum (A. Heller) Holub	Root Holoparasite	Sedum spathulifolium	Sedum spathulifolium Hook.	Sedum	Crassulaceae	Saxifragales	perennial herb	California	Southwestern U.S.A.	Online report, host contact not confirmed	Medium	Flickr, https://www.flickr.com/photos/33818785@N00/7266047120, Nov 2022
A2291	SANTALALES	BALANOPHORACEAE	Corynaea	Corynaea crassa	Corynaea crassa Hook.f.	Root Holoparasite	Cayaponia sp.	Cayaponia sp.	Cayaponia	Cucurbitaceae	Cucurbitales	perennial herb	Costa Rica	Central America	Report in study that confirmed host contact	High	Otero et al., 2009
A2292	LAMIALES	OROBANCHACEAE	Phelipanche	Phelipanche aegyptiaca	Phelipanche aegyptiaca (Pers.) Pomel	Root Holoparasite	Citrullus lanatus	Citrullus lanatus (Thunb.) Matsum. & Nakai	Citrullus	Cucurbitaceae	Cucurbitales	annual herb	China	China	Uncited report in flora	Medium	Zhiyun & Tzvelev, 1998
A2293	LAMIALES	OROBANCHACEAE	Phelipanche	Phelipanche aegyptiaca	Phelipanche aegyptiaca (Pers.) Pomel	Root Holoparasite	Citrullus lanatus	Citrullus lanatus (Thunb.) Matsum. & Nakai	Citrullus	Cucurbitaceae	Cucurbitales	annual herb	Russia	Eastern Europe	Herbarium specimen label note, host not present	Medium	MW0514022 [MW]
A2294	LAMIALES	OROBANCHACEAE	Phelipanche	Phelipanche aegyptiaca	Phelipanche aegyptiaca (Pers.) Pomel	Root Holoparasite	Citrullus lanatus	Citrullus lanatus (Thunb.) Matsum. & Nakai	Citrullus	Cucurbitaceae	Cucurbitales	annual herb	Russia	Eastern Europe	Uncited report in flora	Medium	Novopokrovskij & Tzvelev, 1958
A2295	LAMIALES	OROBANCHACEAE	Phelipanche	Phelipanche aegyptiaca	Phelipanche aegyptiaca (Pers.) Pomel	Root Holoparasite	Cucumis melo	Cucumis melo L.	Cucumis	Cucurbitaceae	Cucurbitales	annual herb	Afghanistan	Western Asia	Herbarium specimen label note, host not present	Medium	Podlech 12715 [WAG]
A2296	LAMIALES	OROBANCHACEAE	Phelipanche	Phelipanche aegyptiaca	Phelipanche aegyptiaca (Pers.) Pomel	Root Holoparasite	Cucumis melo	Cucumis melo L.	Cucumis	Cucurbitaceae	Cucurbitales	annual herb	China	China	Uncited report in flora	Medium	Zhiyun & Tzvelev, 1998
A2297	LAMIALES	OROBANCHACEAE	Phelipanche	Phelipanche aegyptiaca	Phelipanche aegyptiaca (Pers.) Pomel	Root Holoparasite	Cucumis melo	Cucumis melo L.	Cucumis	Cucurbitaceae	Cucurbitales	annual herb	Egypt	Northern Africa	Uncited report in flora	Medium	Walpers, 1844
A2298	LAMIALES	OROBANCHACEAE	Phelipanche	Phelipanche aegyptiaca	Phelipanche aegyptiaca (Pers.) Pomel	Root Holoparasite	Cucumis melo	Cucumis melo L.	Cucumis	Cucurbitaceae	Cucurbitales	annual herb	Iran	Western Asia	Herbarium specimen label note, host not present	Medium	van Oosten 1165 [WAG]
A2299	LAMIALES	OROBANCHACEAE	Phelipanche	Phelipanche aegyptiaca	Phelipanche aegyptiaca (Pers.) Pomel	Root Holoparasite	Cucumis melo	Cucumis melo L.	Cucumis	Cucurbitaceae	Cucurbitales	annual herb	Uzbekistan	Middle Asia	Uncited report in flora	Medium	Bunge, 1851
A2300	LAMIALES	OROBANCHACEAE	Phelipanche	Phelipanche aegyptiaca	Phelipanche aegyptiaca (Pers.) Pomel	Root Holoparasite	Cucumis sativus	Cucumis sativus L.	Cucumis	Cucurbitaceae	Cucurbitales	annual herb	Iran	Western Asia	Herbarium specimen label note, host not present	Medium	Haussknecht s.n. [K]
A2301	LAMIALES	OROBANCHACEAE	Phelipanche	Phelipanche aegyptiaca	Phelipanche aegyptiaca (Pers.) Pomel	Root Holoparasite	Cucumis sativus	Cucumis sativus L.	Cucumis	Cucurbitaceae	Cucurbitales	annual herb	Russia	Eastern Europe	Uncited report in flora	Medium	Novopokrovskij & Tzvelev, 1958
A2302	LAMIALES	OROBANCHACEAE	Phelipanche	Phelipanche aegyptiaca	Phelipanche aegyptiaca (Pers.) Pomel	Root Holoparasite	Cucumis sativus	Cucumis sativus L.	Cucumis	Cucurbitaceae	Cucurbitales	annual herb	Turkey	Western Asia	Herbarium specimen label note, host not present	Medium	N√°bƒõlek 746 [SAV]
A2303	LAMIALES	OROBANCHACEAE	Phelipanche	Phelipanche ramosa	Phelipanche ramosa (L.) Pomel	Root Holoparasite	Cucurbita sp.	Cucurbita sp.	Cucurbita	Cucurbitaceae	Cucurbitales	annual herb	Unknown	NA	Uncited report in flora	Medium	Piwowarczyk, 2012
A2304	SANTALALES	BALANOPHORACEAE	Hachettea	Hachettea austrocaledonica	Hachettea austrocaledonica Baill.	Root Holoparasite	Cunonia austrocaledonica	Cunonia austrocaledonica Brongn. ex Guillaumin	Cunonia	Cunoniaceae	Oxalidales	tree	New Caledonia	Southwestern Pacific	Uncited reference in monograph, likely from herbarium specimen	Medium	Hansen, 1982 (as Weinmannia austrocaledonica)
A2305	SANTALALES	BALANOPHORACEAE	Dactylanthus	Dactylanthus taylorii	Dactylanthus taylorii Hook.f.	Root Holoparasite	Pterophylla racemosa	Pterophylla racemosa (L.f.) Pillon & H.C.Hopkins	Pterophylla	Cunoniaceae	Oxalidales	tree	New Zealand	New Zealand	Uncited reference in study	Medium	Ecroyd, 1995 (as Weinmannia racemosa)
A2306	MALVALES	CYTINACEAE	Bdallophytum	Bdallophytum andrieuxii	Bdallophytum andrieuxii Eichler	Endoparasite	Juniperus sp.	Juniperus sp.	Juniperus	Cupressaceae	Cupressales	tree	Mexico	Mexico	Herbarium specimen label note, host not present	Low	Alvarado-C√°rdenas & Sandoval s.n. [MEXU] in Alvarado-C√°rdenas, 2009
A2307	LAMIALES	OROBANCHACEAE	Lathraea	Lathraea clandestina	Lathraea clandestina L.	Root Holoparasite	Metasequoia sp.	Metasequoia sp.	Metasequoia	Cupressaceae	Cupressales	tree	Britain	Northern Europe	Uncited report in flora	Medium	Thorogood & Rumsey, 2021
A2308	LAMIALES	OROBANCHACEAE	Lathraea	Lathraea clandestina	Lathraea clandestina L.	Root Holoparasite	Taxodium distichum	Taxodium distichum (L.) Rich.	Taxodium	Cupressaceae	Cupressales	tree	Europe	Southwestern Europe	Report in study that confirmed host contact	High	Clot, 1996
A2309	LAMIALES	OROBANCHACEAE	Aeginetia	Aeginetia indica	Aeginetia indica L.	Root Holoparasite	Carex brownii	Carex brownii subsp. transversa (Boott) J.Kern	Carex	Cyperaceae	Poales	perennial herb	Japan	Eastern Asia	Uncited report in flora	Medium	Kusano, 1908
A2310	LAMIALES	OROBANCHACEAE	Aeginetia	Aeginetia indica	Aeginetia indica L.	Root Holoparasite	Carex lanceolata	Carex lanceolata Boott	Carex	Cyperaceae	Poales	perennial herb	Japan	Eastern Asia	Uncited report in flora	Medium	Kusano, 1903; Kusano, 1908
A2311	LAMIALES	OROBANCHACEAE	Aeginetia	Aeginetia indica	Aeginetia indica L.	Root Holoparasite	Carex morrowii	Carex morrowii Boott	Carex	Cyperaceae	Poales	perennial herb	Japan	Eastern Asia	Uncited report in flora	Medium	Kusano, 1908
A2312	LAMIALES	OROBANCHACEAE	Harveya	Harveya pauciflora	Harveya pauciflora¬†(Benth.) Hiern	Root Holoparasite	Cyperaceae sp.	Cyperaceae sp.	Cyperaceae	Cyperaceae	Poales	perennial herb	South Africa	Southern Africa	Herbarium specimen label note, dubious report	Low	Salter 306/19 [BM]
A2313	LAMIALES	OROBANCHACEAE	Alectra	Alectra orobanchoides	Alectra orobanchoides Benth.	Root Holoparasite	Cyperus sp.	Cyperus sp.	Cyperus	Cyperaceae	Poales	annual herb	South Africa	Southern Africa	Uncited report in flora	Medium	Visser, 1981
A2314	LAMIALES	OROBANCHACEAE	Harveya	Harveya pauciflora	Harveya pauciflora¬†(Benth.) Hiern	Root Holoparasite	Ficinia sp.	Ficinia sp.	Ficinia	Cyperaceae	Poales	perennial herb	South Africa	Southern Africa	Herbarium specimen label note, host not present	Medium	Barker 92 [K]
A2316	LAMIALES	OROBANCHACEAE	Orobanche	Orobanche grossheimii	Orobanche grossheimii¬†Novopokr.	Root Holoparasite	Cephalaria gigantea	Cephalaria gigantea (Ledeb.) Bobrov	Cephalaria	Dipsacaceae	Dipsacales	perennial herb	Armenia	Caucasus	Uncited report in flora	Medium	Piwowarczyk et al., 2019
A2317	LAMIALES	OROBANCHACEAE	Orobanche	Orobanche grossheimii	Orobanche grossheimii¬†Novopokr.	Root Holoparasite	Cephalaria gigantea	Cephalaria gigantea (Ledeb.) Bobrov	Cephalaria	Dipsacaceae	Dipsacales	perennial herb	Russia	Eastern Europe	Uncited report in flora	Medium	R√§tzel & Uhlich, 2004
A2318	LAMIALES	OROBANCHACEAE	Orobanche	Orobanche grossheimii	Orobanche grossheimii¬†Novopokr.	Root Holoparasite	Cephalaria gigantea	Cephalaria gigantea (Ledeb.) Bobrov	Cephalaria	Dipsacaceae	Dipsacales	perennial herb	Russia	Eastern Europe	Uncited report in flora	Medium	Novopokrovskij & Tzvelev 1958
A2319	LAMIALES	OROBANCHACEAE	Orobanche	Orobanche grossheimii	Orobanche grossheimii¬†Novopokr.	Root Holoparasite	Cephalaria sp.	Cephalaria sp.	Cephalaria	Dipsacaceae	Dipsacales	perennial herb	Unknown	NA	Multiple reports cited by online flora	High	Annotated Checklist of Host Plants of Orobanchaceae, accessed Nov 2022
A2320	LAMIALES	OROBANCHACEAE	Orobanche	Orobanche grossheimii	Orobanche grossheimii¬†Novopokr.	Root Holoparasite	Cephalaria sp.	Cephalaria sp.	Cephalaria	Dipsacaceae	Dipsacales	perennial herb	Armenia	Caucasus	Uncited report in flora	Medium	Novopokrovskij & Tzvelev 1958
A2321	LAMIALES	OROBANCHACEAE	Orobanche	Orobanche grossheimii	Orobanche grossheimii¬†Novopokr.	Root Holoparasite	Cephalaria sp.	Cephalaria sp.	Cephalaria	Dipsacaceae	Dipsacales	perennial herb	Unknown	NA	Uncited report in flora	Medium	Schneeweiss et al., 2004
A2322	LAMIALES	OROBANCHACEAE	Orobanche	Orobanche grossheimii	Orobanche grossheimii¬†Novopokr.	Root Holoparasite	Cephalaria tchihatchewii	Cephalaria tchihatchewii Boiss.	Cephalaria	Dipsacaceae	Dipsacales	perennial herb	Armenia	Caucasus	Uncited report in flora	Medium	Piwowarczyk et al., 2019
A2323	LAMIALES	OROBANCHACEAE	Orobanche	Orobanche pancicii	Orobanche pancicii¬†Beck	Root Holoparasite	Dipsacaceae sp.	Dipsacaceae sp.	Dipsacaceae	Dipsacaceae	Dipsacales	unknown	Unknown	NA	Multiple reports cited in flora	High	Annotated Checklist of Host Plants of Orobanchaceae, accessed Nov 2022
A2324	LAMIALES	OROBANCHACEAE	Orobanche	Orobanche minor	Orobanche minor¬†Sm.	Root Holoparasite	Dipsacus fullonum	Dipsacus fullonum L.	Dipsacus	Dipsacaceae	Dipsacales	biennial herb	France	Southwestern Europe	Herbarium specimen label note, with host present	High	P04384916 [P]
A2325	LAMIALES	OROBANCHACEAE	Orobanche	Orobanche minor	Orobanche minor¬†Sm.	Root Holoparasite	Dipsacus fullonum	Dipsacus fullonum L.	Dipsacus	Dipsacaceae	Dipsacales	biennial herb	France	Southwestern Europe	Uncited report in flora	Medium	Chantelat, 1844
A2326	LAMIALES	OROBANCHACEAE	Orobanche	Orobanche minor	Orobanche minor¬†Sm.	Root Holoparasite	Dipsacus fullonum	Dipsacus fullonum L.	Dipsacus	Dipsacaceae	Dipsacales	biennial herb	France	Southwestern Europe	Uncited report in flora	Medium	Annotated Checklist of Host Plants of Orobanchaceae, accessed Nov 2022
A2327	LAMIALES	OROBANCHACEAE	Orobanche	Orobanche pancicii	Orobanche pancicii¬†Beck	Root Holoparasite	Knautia arvensis	Knautia arvensis (L.) Coult.	Knautia	Dipsacaceae	Dipsacales	perennial herb	Unknown	NA	Uncited report in flora	Medium	Annotated Checklist of Host Plants of Orobanchaceae, accessed Nov 2022
A2328	LAMIALES	OROBANCHACEAE	Orobanche	Orobanche pancicii	Orobanche pancicii¬†Beck	Root Holoparasite	Knautia dinarica	Knautia dinarica (Murb.) Borb√°s	Knautia	Dipsacaceae	Dipsacales	perennial herb	Bosnia & Herzegovina	Southeastern Europe	Uncited report in flora	Medium	Pusch, 2009
A2329	LAMIALES	OROBANCHACEAE	Orobanche	Orobanche pancicii	Orobanche pancicii¬†Beck	Root Holoparasite	Knautia dipsacifolia	Knautia dipsacifolia Kreutzer	Knautia	Dipsacaceae	Dipsacales	perennial herb	Austria	Middle Europe	Uncited report in flora	Medium	Hayek, 1914
A2330	LAMIALES	OROBANCHACEAE	Orobanche	Orobanche pancicii	Orobanche pancicii¬†Beck	Root Holoparasite	Knautia drymeia	Knautia drymeia Heuff.	Knautia	Dipsacaceae	Dipsacales	perennial herb	Hungary	Middle Europe	Uncited report in flora	Medium	Kiraly et al., 2005
A2331	LAMIALES	OROBANCHACEAE	Orobanche	Orobanche pancicii	Orobanche pancicii¬†Beck	Root Holoparasite	Knautia fleischmannii	Knautia fleischmannii (Rchb.) Pacher	Knautia	Dipsacaceae	Dipsacales	perennial herb	Unknown	NA	Uncited report in flora	Medium	Beck, 1930
A2332	LAMIALES	OROBANCHACEAE	Orobanche	Orobanche pancicii	Orobanche pancicii¬†Beck	Root Holoparasite	Knautia longifolia	Knautia longifolia (Waldst. & Kit.) W.D.J. Koch	Knautia	Dipsacaceae	Dipsacales	perennial herb	Slovenia	Middle Europe	Report in study that confirmed host contact	High	Dakskobler et al., 2010
A2333	LAMIALES	OROBANCHACEAE	Orobanche	Orobanche pancicii	Orobanche pancicii¬†Beck	Root Holoparasite	Knautia magnifica	Knautia magnifica Boiss. & Orph.	Knautia	Dipsacaceae	Dipsacales	perennial herb	Greece	Southeastern Europe	Uncited report in flora	Medium	Strid et al., 2017
A2334	LAMIALES	OROBANCHACEAE	Orobanche	Orobanche pancicii	Orobanche pancicii¬†Beck	Root Holoparasite	Knautia sylvatica	Knautia sylvatica (L.) Duby	Knautia	Dipsacaceae	Dipsacales	perennial herb	Austria	Middle Europe	Uncited report in flora	Medium	Hayek, 1914
A2335	LAMIALES	OROBANCHACEAE	Orobanche	Orobanche pancicii	Orobanche pancicii¬†Beck	Root Holoparasite	Scabiosa cinerea	Scabiosa cinerea Lapeyr. ex Lam.	Scabiosa	Dipsacaceae	Dipsacales	perennial herb	Unknown	NA	Uncited report in flora	Medium	Beck, 1930
A2336	LAMIALES	OROBANCHACEAE	Orobanche	Orobanche pancicii	Orobanche pancicii¬†Beck	Root Holoparasite	Scabiosa lucida	Scabiosa lucida Vill.	Scabiosa	Dipsacaceae	Dipsacales	perennial herb	Slovenia	Middle Europe	Report in study that confirmed host contact	High	Dakskobler et al., 2010
A2337	LAMIALES	OROBANCHACEAE	Orobanche	Orobanche reticulata	Orobanche reticulata¬†Wallr.	Root Holoparasite	Scabiosa sp.	Scabiosa sp.	Scabiosa	Dipsacaceae	Dipsacales	perennial herb	Unknown	NA	Multiple reports cited in flora, infrequent host	High	Annotated Checklist of Host Plants of Orobanchaceae, accessed Nov 2022
A2338	SANTALALES	BALANOPHORACEAE	Balanophora	Balanophora fungosa	Balanophora fungosa subsp. fungosa J.R.Forst. & G.Forst.	Root Holoparasite	Diospyros maritima	Diospyros maritima Blume	Diospyros	Ebenaceae	Ericales	tree	Unknown	NA	Uncited reference in monograph, likely from herbarium specimen	Medium	Hansen, 1972
A2339	ERICALES	MITRASTEMONACEAE	Mitrastemon	Mitrastemon yamamotoi	Mitrastemon yamamotoi (Makino) Makino	Endoparasite	Elaeocarpus floribundus	Elaeocarpus floribundus Blume	Elaeocarpus	Elaeocarpaceae	Oxalidales	tree	India	Indian Subcontinent	Report in study, host contact not confirmed	Medium	Upadhaya, 2016
A2340	ERICALES	MITRASTEMONACEAE	Mitrastemon	Mitrastemon yamamotoi	Mitrastemon yamamotoi (Makino) Makino	Endoparasite	Elaeocarpus lanceifolius	Elaeocarpus lanceifolius Roxb.	Elaeocarpus	Elaeocarpaceae	Oxalidales	tree	India	Indian Subcontinent	Report in study, host contact not confirmed	Medium	Rao & Balakrishnan, 1972
A2341	SANTALALES	BALANOPHORACEAE	Dactylanthus	Dactylanthus taylorii	Dactylanthus taylorii Hook.f.	Root Holoparasite	Aristotelia serrata	Aristotelia serrata (J.R.Forst. & G.Forst.) Oliv.	Aristotelia	Elaeocarpaceae	Oxalidales	tree	New Zealand	New Zealand	Uncited reference in study	Medium	Ecroyd, 1995
A2342	SANTALALES	BALANOPHORACEAE	Langsdorffia	Langsdorffia malagasica	Langsdorffia malagasica (Fawc.) B.Hansen	Root Holoparasite	Sloanea rhodantha	Sloanea rhodantha var. rhodantha	Sloanea	Elaeocarpaceae	Oxalidales	tree	Madagascar	Western Indian Ocean	Report in protologue	Medium	Jumelle & Perrier, 1912 (as Elaeocarpus quadrilobus on Thonningia malagasica)
A2343	LAMIALES	OROBANCHACEAE	Kopsiopsis	Kopsiopsis hookeri	Kopsiopsis hookeri (Walp.) Govaerts	Root Holoparasite	Arbutus menziesii	Arbutus menziesii Pursh	Arbutus	Ericaceae	Ericales	tree	USA	Northwestern U.S.A.	Report in study that confirmed host contact	High	Olsen & Deyrup Olsen, 1981
A2344	LAMIALES	OROBANCHACEAE	Kopsiopsis	Kopsiopsis hookeri	Kopsiopsis hookeri (Walp.) Govaerts	Root Holoparasite	Arbutus menziesii	Arbutus menziesii Pursh	Arbutus	Ericaceae	Ericales	tree	Unknown	NA	Uncited report in flora	Medium	Beck, 1930
A2345	LAMIALES	OROBANCHACEAE	Kopsiopsis	Kopsiopsis strobilacea	Kopsiopsis strobilacea (A.Gray) Beck	Root Holoparasite	Arbutus menziesii	Arbutus menziesii Pursh	Arbutus	Ericaceae	Ericales	tree	USA	Northwestern U.S.A.	Uncited report in flora	Medium	Gilkey, 1945
A2346	LAMIALES	OROBANCHACEAE	Aphyllon	Aphyllon parishii	Aphyllon parishii (Jeps.) A.C. Schneid.	Root Holoparasite	Arctostaphylos sp.	Arctostaphylos sp.	Arctostaphylos	Ericaceae	Ericales	shrub	USA	Southwestern U.S.A.	Uncited report in flora	Medium	Fosberg 1931 in Heckard, 1973
A2347	LAMIALES	OROBANCHACEAE	Kopsiopsis	Kopsiopsis strobilacea	Kopsiopsis strobilacea (A.Gray) Beck	Root Holoparasite	Arctostaphylos sp.	Arctostaphylos sp.	Arctostaphylos	Ericaceae	Ericales	shrub	California	Southwestern U.S.A.	Uncited report in flora	Medium	Colwell, 2012 in Jepson eFlora
A2348	LAMIALES	OROBANCHACEAE	Kopsiopsis	Kopsiopsis hookeri	Kopsiopsis hookeri (Walp.) Govaerts	Root Holoparasite	Arctostaphylos uva-ursi	Arctostaphylos uva-ursi (L.) Spreng.	Arctostaphylos	Ericaceae	Ericales	shrub	USA	Northwestern U.S.A.	Report in study that confirmed host contact	High	Olsen & Deyrup Olsen, 1981
A2349	LAMIALES	OROBANCHACEAE	Kopsiopsis	Kopsiopsis hookeri	Kopsiopsis hookeri (Walp.) Govaerts	Root Holoparasite	Arctostaphylos uva-ursi	Arctostaphylos uva-ursi (L.) Spreng.	Arctostaphylos	Ericaceae	Ericales	shrub	Unknown	NA	Uncited report in flora	Medium	Beck, 1930
A2350	LAMIALES	OROBANCHACEAE	Harveya	Harveya capensis	Harveya capensis¬†(Burm.f.) Hook.	Root Holoparasite	Erica muscosa	Erica muscosa (Aiton) E.G.H.Oliv.	Erica	Ericaceae	Ericales	shrub	South Africa	Southern Africa	Report in protologue, possible host	Medium	Hooker, 1837
A2351	LAMIALES	OROBANCHACEAE	Kopsiopsis	Kopsiopsis hookeri	Kopsiopsis hookeri (Walp.) Govaerts	Root Holoparasite	Gaultheria mucronata	Gaultheria mucronata (L.f.) Hook. & Arn.	Gaultheria	Ericaceae	Ericales	shrub	USA	Northwestern U.S.A.	Report in study that confirmed host contact	High	Olsen & Deyrup Olsen, 1981
A2352	LAMIALES	OROBANCHACEAE	Kopsiopsis	Kopsiopsis hookeri	Kopsiopsis hookeri (Walp.) Govaerts	Root Holoparasite	Gaultheria shallon	Gaultheria shallon Pursh	Gaultheria	Ericaceae	Ericales	shrub	British Colombia	Western Canada	Report in study that confirmed host contact	High	Kujit & Toth, 1985
[truncated: 1,573 more rows]
