# Supplementary material for: Parasitic plants show striking convergence in host preference across angiosperm lineages
Source: Ann Bot. 2025 Jul 14;135(6):1135–46. doi: 10.1093/aob/mcae180 (PMC12259541; doi:10.1093/aob/mcae180)
Supplement: mcae180_suppl_Supplementary_Tables_S4-S5 [file mcae180_suppl_supplementary_tables_s4-s5.xlsx]

## Sheet: Sheet1
Hatt et al. 2024
Parasitic plants show striking convergence in host preference across angiosperm lineages
Supplementary Data Table S4
The number of unique host families, genera and species for each parasite species (subset to those species with more than two records of at least medium confidence). Only 8 species are consistently recorded on a single host species.
Parasite Family	Parasite Species	No. of Unique Host Families	No. of Unique Host Genera	No. of Unique Host Species
Hydnoraceae	Hydnora triceps	1	1	1
Orobanchaceae	Aphyllon pinorum	1	1	1
Orobanchaceae	Aphyllon tuberosum	1	1	1
Orobanchaceae	Epifagus virginiana	1	1	1
Orobanchaceae	Orobanche laserpitii-sileris	1	1	1
Orobanchaceae	Orobanche mayeri	1	1	1
Orobanchaceae	Orobanche picridis	1	1	1
Orobanchaceae	Orobanche salviae	1	1	1
Balanophoraceae	Balanophora yakushimensis	2	2	2
Balanophoraceae	Helosis cayennensis	1	2	2
Cytinaceae	Bdallophytum oxylepis	1	1	2
Cytinaceae	Cytinus baronii	2	2	2
Hydnoraceae	Prosopanche americana	1	1	2
Mitrastemonaceae	Mitrastemon matudae	1	1	2
Orobanchaceae	Aphyllon chilense	1	1	2
Orobanchaceae	Cistanche deserticola	1	1	2
Orobanchaceae	Cistanche rosea	2	2	2
Orobanchaceae	Orobanche amethystea	1	1	2
Orobanchaceae	Orobanche clarkei	1	1	2
Orobanchaceae	Orobanche densiflora	1	2	2
Orobanchaceae	Orobanche elatior	1	1	2
Orobanchaceae	Orobanche krylowii	1	1	2
Orobanchaceae	Orobanche lucorum	1	1	2
Orobanchaceae	Orobanche megalantha	2	2	2
Orobanchaceae	Orobanche scolymi	1	1	2
Orobanchaceae	Orobanche stocksii	2	2	2
Orobanchaceae	Phelipanche camphorosmae	1	2	2
Rafflesiaceae	Rafflesia arnoldi	1	1	2
Rafflesiaceae	Rafflesia keithii	1	1	2
Rafflesiaceae	Rafflesia pricei	1	1	2
Rafflesiaceae	Rhizanthes infanticidia	1	1	2
Rafflesiaceae	Rhizanthes zippelii	1	1	2
Cytinaceae	Bdallophytum andrieuxii	1	1	3
Cytinaceae	Cytinus visseri	3	3	3
Hydnoraceae	Hydnora hanningtonii	1	3	3
Hydnoraceae	Hydnora longicollis	1	1	3
Hydnoraceae	Hydnora sinandevu	1	1	3
Hydnoraceae	Hydnora visseri	1	1	3
Hydnoraceae	Prosopanche caatingicola	1	3	3
Hydnoraceae	Prosopanche panguanensis	1	3	3
Orobanchaceae	Boulardia latisquama	1	1	3
Orobanchaceae	Cistanche phelypaea	1	3	3
Orobanchaceae	Conopholis alpina	1	1	3
Orobanchaceae	Harveya pumila	2	2	3
Orobanchaceae	Harveya purpurea	1	3	3
Orobanchaceae	Harveya squamosa	2	3	3
Orobanchaceae	Hyobanche robusta	2	2	3
Orobanchaceae	Hyobanche thinophila	2	3	3
Orobanchaceae	Orobanche austrohispanica	1	1	3
Orobanchaceae	Orobanche fuliginosa	2	3	3
Orobanchaceae	Orobanche grossheimii	1	1	3
Orobanchaceae	Orobanche loscosii	1	1	3
Orobanchaceae	Orobanche lutea	1	1	3
Orobanchaceae	Orobanche reticulata	2	3	3
Orobanchaceae	Orobanche teucrii	1	1	3
Orobanchaceae	Phelipanche bungeana	2	3	3
Orobanchaceae	Phelipanche chionistrae	2	2	3
Orobanchaceae	Phelipanche daninii	1	3	3
Orobanchaceae	Phelipanche heldreichii	1	1	3
Orobanchaceae	Phelypaea tournefortii	1	1	3
Rafflesiaceae	Rafflesia hasseltii	1	1	3
Rafflesiaceae	Rafflesia lobata	1	1	3
Apodanthaceae	Pilostyles collina	1	2	4
Apodanthaceae	Pilostyles hamiltonii	1	1	4
Balanophoraceae	Balanophora latisepala	4	4	4
Balanophoraceae	Balanophora tobiracola	3	4	4
Balanophoraceae	Langsdorffia hypogaea	2	3	4
Balanophoraceae	Lathrophytum peckoltii	1	3	4
Balanophoraceae	Lophophytum pyramidale	1	4	4
Balanophoraceae	Sarcophyte piriei	1	3	4
Balanophoraceae	Sarcophyte sanguinea	1	3	4
Balanophoraceae	Scybalium fungiforme	3	4	4
Cytinaceae	Cytinus capensis	1	3	4
Cytinaceae	Cytinus ruber	1	1	4
Orobanchaceae	Aphyllon multiflorum	1	3	4
Orobanchaceae	Aphyllon validum	3	3	4
Orobanchaceae	Cistanche armena	3	4	4
Orobanchaceae	Cistanche fissa	2	4	4
Orobanchaceae	Cistanche mauritanica	1	3	4
Orobanchaceae	Cistanche trivalvis	4	4	4
Orobanchaceae	Harveya capensis	4	4	4
Orobanchaceae	Kopsiopsis hookeri	1	3	4
Orobanchaceae	Orobanche crenata	2	4	4
Orobanchaceae	Orobanche inulae	1	2	4
Orobanchaceae	Orobanche kurdica	1	2	4
Orobanchaceae	Orobanche montserratii	1	2	4
Orobanchaceae	Orobanche subbaetica	1	1	4
Orobanchaceae	Phelipanche brassicae	2	3	4
Orobanchaceae	Phelipanche georgii-reuteri	1	3	4
Orobanchaceae	Phelipanche olbiensis	1	2	4
Orobanchaceae	Phelypaea boissieri	1	2	4
Rafflesiaceae	Rafflesia kerrii	1	1	4
Rafflesiaceae	Rafflesia lagascae	1	1	4
Rafflesiaceae	Rhizanthes lowii	1	1	4
Rafflesiaceae	Sapria himalayana	1	1	4
Balanophoraceae	Corynaea crassa	4	5	5
Balanophoraceae	Lophophytum mirabile	1	5	5
Hydnoraceae	Hydnora esculenta	1	4	5
Orobanchaceae	Aphyllon ludovicianum	1	5	5
Orobanchaceae	Aphyllon vallicolum	4	4	5
Orobanchaceae	Harveya bolusii	2	5	5
Orobanchaceae	Harveya huttonii	3	5	5
Orobanchaceae	Orobanche alsatica	1	3	5
Orobanchaceae	Orobanche amoena	1	1	5
Orobanchaceae	Orobanche calendulae	1	1	5
Orobanchaceae	Orobanche campanulae	1	1	5
Orobanchaceae	Orobanche camptolepis	1	3	5
Orobanchaceae	Orobanche canescens	1	4	5
Orobanchaceae	Orobanche esulae	1	1	5
Orobanchaceae	Orobanche grenieri	1	1	5
Orobanchaceae	Orobanche palaestina	3	5	5
Orobanchaceae	Orobanche rapum-genistae	1	3	5
Orobanchaceae	Phelipanche cernua	1	1	5
Cytinaceae	Bdallophytum americanum	3	3	6
Orobanchaceae	Aphyllon cooperi	1	3	6
Orobanchaceae	Aphyllon corymbosum	2	4	6
Orobanchaceae	Cistanche sinensis	4	6	6
Orobanchaceae	Harveya speciosa	1	4	6
Orobanchaceae	Hyobanche sanguinea	2	6	6
Orobanchaceae	Orobanche bartlingii	1	1	6
Orobanchaceae	Orobanche gamosepala	2	2	6
Orobanchaceae	Orobanche haenseleri	2	5	6
Orobanchaceae	Phacellanthus tubiflorus	4	6	6
Orobanchaceae	Phelipanche cilicica	1	3	6
Orobanchaceae	Phelipanche coelestis	3	6	6
Orobanchaceae	Phelipanche libanotica	1	1	6
Orobanchaceae	Phelipanche resedarum	1	1	6
Apodanthaceae	Pilostyles thurberi	1	2	7
Balanophoraceae	Balanophora abbreviata	4	4	7
Balanophoraceae	Balanophora involucrata	6	7	7
Balanophoraceae	Balanophora laxiflora	6	7	7
Boraginaceae	Pholisma culiacana	1	3	7
Orobanchaceae	Boschniakia rossica	1	1	7
Orobanchaceae	Cistanche ridgewayana	3	7	7
Orobanchaceae	Phelipanche arenaria	1	1	7
Orobanchaceae	Phelipanche nowackiana	1	2	7
Orobanchaceae	Phelipanche schultzii	2	5	7
Apodanthaceae	Apodanthes caseariae	1	2	8
Apodanthaceae	Pilostyles aethiopica	1	5	8
Orobanchaceae	Aphyllon parishii	5	8	8
Orobanchaceae	Aphyllon uniflorum	1	5	8
Orobanchaceae	Cistanche lutea	3	8	8
Orobanchaceae	Lathraea squamaria	5	7	8
Orobanchaceae	Orobanche anatolica	1	1	8
Orobanchaceae	Orobanche leptantha	1	3	8
Orobanchaceae	Orobanche santolinae	1	1	8
Orobanchaceae	Phelipanche portoilicitana	1	1	8
Apodanthaceae	Pilostyles berteroi	1	1	9
Balanophoraceae	Mystropetalon thomii	1	3	9
Balanophoraceae	Ombrophytum subterraneum	2	8	9
Balanophoraceae	Rhopalocnemis phalloides	3	8	9
Orobanchaceae	Cistanche violacea	4	7	9
Orobanchaceae	Orobanche centaurina	1	3	9
Orobanchaceae	Orobanche flava	1	3	9
Orobanchaceae	Orobanche pycnostachya	1	1	9
Orobanchaceae	Orobanche variegata	1	4	9
Boraginaceae	Pholisma sonorae	3	5	10
Orobanchaceae	Aphyllon epigalium	1	1	10
Orobanchaceae	Aphyllon fasciculatum	1	1	10
Orobanchaceae	Cistanche tinctoria	5	8	10
Orobanchaceae	Conopholis americana	1	1	10
Orobanchaceae	Orobanche clausonis	1	4	10
Orobanchaceae	Orobanche hederae	1	5	10
Orobanchaceae	Orobanche kochii	1	5	10
Orobanchaceae	Orobanche mauretanica	4	10	10
Orobanchaceae	Orobanche owerinii	3	6	10
Orobanchaceae	Phelipanche gussoneana	5	8	10
Orobanchaceae	Phelipanche reuteriana	5	10	10
Orobanchaceae	Phelypaea coccinea	1	3	10
Orobanchaceae	Orobanche pancicii	1	3	11
Apodanthaceae	Pilostyles blanchetii	1	6	12
Cytinaceae	Cytinus sanguineus	3	10	12
Hydnoraceae	Hydnora africana	1	1	12
Orobanchaceae	Aeginetia acaulis	1	8	12
Orobanchaceae	Orobanche cernua	3	6	12
Orobanchaceae	Phelipanche mutelii	2	11	12
Orobanchaceae	Xylanche himalaica	1	1	12
Balanophoraceae	Balanophora elongata	5	7	13
Boraginaceae	Pholisma arenarium	3	7	13
Hydnoraceae	Hydnora solmsiana	1	4	13
Orobanchaceae	Alectra orobanchoides	4	11	13
Orobanchaceae	Aphyllon franciscanum	4	6	13
Orobanchaceae	Orobanche kotschyi	2	6	13
Apodanthaceae	Pilostyles haussknechtii	1	3	14
Orobanchaceae	Aphyllon purpureum	5	10	14
Hydnoraceae	Hydnora abyssinica	1	6	15
Orobanchaceae	Aphyllon californicum	2	11	15
Orobanchaceae	Phelipanche caesia	1	1	15
Balanophoraceae	Balanophora japonica	7	7	16
Mitrastemonaceae	Mitrastemon yamamotoi	2	5	16
Orobanchaceae	Aeginetia indica	2	10	16
Orobanchaceae	Cistanche salsa	4	9	16
Orobanchaceae	Orobanche laxissima	8	11	16
Orobanchaceae	Orobanche caryophyllacea	1	5	17
Orobanchaceae	Phelipanche purpurea	1	4	17
Orobanchaceae	Orobanche coerulescens	1	1	18
Balanophoraceae	Dactylanthus taylorii	6	9	19
Cytinaceae	Cytinus hypocistis	1	3	19
Hydnoraceae	Prosopanche bonacinae	5	15	20
Orobanchaceae	Orobanche cumana	2	9	20
Boraginaceae	Lennoa madreporoides	3	15	22
Balanophoraceae	Balanophora fungosa	13	19	23
Orobanchaceae	Orobanche pubescens	4	18	23
Orobanchaceae	Phelipanche aegyptiaca	7	17	25
Balanophoraceae	Thonningia sanguinea	13	26	29
Orobanchaceae	Lathraea clandestina	10	18	29
Cynomoriaceae	Cynomorium coccineum	8	19	30
Orobanchaceae	Phelipanche ramosa	9	27	30
Orobanchaceae	Orobanche foetida	1	16	37
Orobanchaceae	Orobanche alba	1	13	42
Orobanchaceae	Orobanche gracilis	1	21	43
Orobanchaceae	Phelipanche nana	11	37	47
Orobanchaceae	Orobanche minor	10	34	67
