# Supplementary material for: Parasitic plants show striking convergence in host preference across angiosperm lineages
Source: Ann Bot. 2025 Jul 14;135(6):1135–46. doi: 10.1093/aob/mcae180 (PMC12259541; doi:10.1093/aob/mcae180)
Supplement: mcae180_suppl_Supplementary_Table_S2 [file mcae180_suppl_supplementary_table_s2.xlsx]

## Sheet: Sheet1
Hatt et al. 2024
Parasitic plants show striking convergence in host preference across angiosperm lineages
Supplementary Data Table S2
The number of host genera and species parasitised within each host family, and the number of parasite families, genera and species that infect each host family
Host Family	No. of Host Genera	No. of Host Species	No. of Parasitic Families	No. of Parasitic Genera	No. of Parasitic Species
Asteraceae	138	362	6	15	118
Fabaceae	95	263	4	14	63
Fagaceae	7	40	3	10	18
Euphorbiaceae	8	43	5	9	16
Lamiaceae	30	89	3	7	34
Malvaceae	9	14	4	7	10
Rosaceae	7	19	3	7	16
Rubiaceae	10	42	2	6	9
Amaranthaceae	22	49	3	5	21
Apiaceae	35	68	2	5	31
Boraginaceae	10	16	3	5	10
Moraceae	4	17	3	5	11
Polygonaceae	6	21	2	5	11
Acanthaceae	6	10	1	4	11
Araliaceae	13	22	2	4	6
Betulaceae	7	19	2	4	7
Sapindaceae	4	14	2	4	5
Solanaceae	9	21	2	4	11
Vitaceae	2	25	2	4	45
Adoxaceae	1	4	1	3	3
Apocynaceae	4	5	2	3	4
Ericaceae	5	21	2	3	6
Oleaceae	5	7	2	3	5
Poaceae	19	29	1	3	11
Urticaceae	6	7	2	3	5
Zygophyllaceae	4	9	3	3	6
Brassicaceae	17	32	1	2	11
Burseraceae	2	11	2	2	5
Campanulaceae	4	8	1	2	2
Cannabaceae	3	4	2	2	2
Cucurbitaceae	4	5	2	2	3
Geraniaceae	3	12	1	2	5
Hamamelidaceae	2	2	2	2	3
Myrtaceae	4	4	1	2	2
Nitrariaceae	2	6	2	2	3
Pedaliaceae	2	3	1	2	2
Pinaceae	3	3	2	2	3
Pittosporaceae	1	5	1	2	3
Plantaginaceae	3	9	1	2	5
Plumbaginaceae	2	7	2	2	3
Rhamnaceae	2	2	2	2	2
Rutaceae	5	5	2	2	3
Salicaceae	4	14	2	2	2
Tamaricaceae	3	7	2	2	8
Tropaeolaceae	1	2	1	2	3
Ulmaceae	2	2	2	2	2
Anacardiaceae	3	3	1	1	2
Arecaceae	2	2	1	1	1
Balsaminaceae	1	1	1	1	1
Berberidaceae	1	2	1	1	1
Bignoniaceae	2	2	1	1	1
Caprifoliaceae	3	4	1	1	4
Caryophyllaceae	1	1	1	1	1
Celastraceae	3	3	1	1	3
Chloranthaceae	1	1	1	1	1
Cistaceae	3	23	1	1	2
Cornaceae	1	1	1	1	1
Crassulaceae	1	3	1	1	1
Cupressaceae	2	2	1	1	1
Cyperaceae	1	3	1	1	1
Dipsacaceae	5	16	1	1	4
Elaeocarpaceae	1	2	1	1	1
Garryaceae	1	2	1	1	1
Gunneraceae	1	1	1	1	1
Hernandiaceae	1	1	1	1	1
Hydrangeaceae	2	2	1	1	1
Juglandaceae	1	1	1	1	1
Lauraceae	2	2	1	1	2
Lythraceae	1	1	1	1	1
Magnoliaceae	1	1	1	1	1
Malpighiaceae	1	1	1	1	1
Meliaceae	2	2	1	1	1
Nyctaginaceae	2	3	1	1	1
Ochnaceae	1	1	1	1	1
Oxalidaceae	2	2	1	1	1
Papaveraceae	1	1	1	1	1
Primulaceae	1	2	1	1	1
Proteaceae	3	9	1	1	1
Putranjivaceae	1	1	1	1	1
Ranunculaceae	4	7	1	1	4
Resedaceae	1	6	1	1	1
Rousseaceae	1	1	1	1	1
Sapotaceae	1	1	1	1	1
Saxifragaceae	2	2	1	1	1
Scrophulariaceae	1	1	1	1	1
Symplocaceae	1	5	1	1	1
Taxaceae	1	1	1	1	2
Theaceae	1	3	1	1	2
Thymelaeaceae	1	1	1	1	2
Violaceae	1	1	1	1	1
