# Supplementary material for: Parasitic plants show striking convergence in host preference across angiosperm lineages
Source: Ann Bot. 2025 Jul 14;135(6):1135–46. doi: 10.1093/aob/mcae180 (PMC12259541; doi:10.1093/aob/mcae180)
Supplement: mcae180_suppl_Supplementary_Table_S3 [file mcae180_suppl_supplementary_table_s3.xlsx]

## Sheet: Sheet1
Hatt et al. 2024
Parasitic plants show striking convergence in host preference across angiosperm lineages
Supplementary Data Table S3
The number of host genera and species within each tribe of Asteraceae, and the number of parasite families, genera and species that infect each tribe of Asteraceae
Asteraceae Tribe	No. of Host Genera	No. of Host Species	No. of Parasitic Families	No. of Parasitic Genera	No. of Parasitic Species
Inuleae	19	33	6	12	30
Astereae	21	39	5	9	19
Heliantheae	25	42	4	9	20
Anthemideae	12	99	3	8	48
Arctotideae	6	10	2	5	6
Senecioneae	9	24	2	5	11
Lactuceae	19	48	1	4	21
Unknown	2	2	2	4	10
Calenduleae	5	10	1	3	7
Cardueae	16	53	1	3	22
Eupatorieae	3	3	2	3	3
Mutisieae	2	2	1	1	1
Vernonieae	1	1	1	1	1
